# Supplementary material for: Investigating Cellular Trajectories in the Severity of COVID-19 and Their Transcriptional Programs Using Machine Learning Approaches
Source: Genes (Basel). 2021 Apr 24;12(5):635. doi: 10.3390/genes12050635 (PMC8145325; doi:10.3390/genes12050635)
Supplement: Supplementary file 1 [file genes-12-00635-s001.zip]

Archive with 17 entries (16 files):
- Supplementary Materials/
- Supplementary Materials/Table_S2.xlsx
- __MACOSX/Supplementary Materials/._Table_S2.xlsx
- Supplementary Materials/Table_S3.xlsx
- __MACOSX/Supplementary Materials/._Table_S3.xlsx
- Supplementary Materials/Figure_S1.jpg
- __MACOSX/Supplementary Materials/._Figure_S1.jpg
- Supplementary Materials/Figure_S2.jpg
- __MACOSX/Supplementary Materials/._Figure_S2.jpg
- Supplementary Materials/Figure_S3.png
- __MACOSX/Supplementary Materials/._Figure_S3.png
- Supplementary Materials/Table_S1.xlsx
- __MACOSX/Supplementary Materials/._Table_S1.xlsx
- Supplementary Materials/Figure_S4.png
- __MACOSX/Supplementary Materials/._Figure_S4.png
- Supplementary Materials/Figure_S5.png
- __MACOSX/Supplementary Materials/._Figure_S5.png
