# Supplementary material for: Investigating Cellular Trajectories in the Severity of COVID-19 and Their Transcriptional Programs Using Machine Learning Approaches
Source: Genes (Basel). 2021 Apr 24;12(5):635. doi: 10.3390/genes12050635 (PMC8145325; doi:10.3390/genes12050635)
Supplement: Supplementary file 1 [file genes-12-00635-s001.zip › Supplementary Materials/Table_S2.xlsx]

## Sheet: supplementary_table1
cell type	TP type	TP name	RS_severe	RS_moderate	delta RS
Macrophages	Pathway	XENOBIOTIC_METABOLISM	0.519948	0.133055	0.386893
Macrophages	Pathway	UV_RESPONSE_UP	0.407743	0.0864823	0.321261
Macrophages	Pathway	APOPTOSIS	0.447684	0.128253	0.31943
Macrophages	Pathway	IL2_STAT5_SIGNALING	0.464455	0.146695	0.31776
Macrophages	Pathway	ESTROGEN_RESPONSE_LATE	0.378648	0.0926056	0.286042
Macrophages	Pathway	GLYCOLYSIS	0.36522	0.0876052	0.277615
Macrophages	Pathway	HEME_METABOLISM	0.38962	0.116179	0.273442
Macrophages	Pathway	ESTROGEN_RESPONSE_EARLY	0.271978	0.00206267	0.269916
Macrophages	Pathway	BILE_ACID_METABOLISM	0.320019	0.0596901	0.260329
Macrophages	Pathway	INTERFERON_ALPHA_RESPONSE	0.373841	0.119139	0.254702
Macrophages	Pathway	ADIPOGENESIS	0.434426	0.18649	0.247936
Macrophages	Pathway	DNA_REPAIR	0.301374	0.054751	0.246623
Macrophages	Pathway	MTORC1_SIGNALING	0.459213	0.232816	0.226397
Macrophages	Pathway	PROTEIN_SECRETION	0.227508	0.00195685	0.225551
Macrophages	Pathway	HYPOXIA	0.284329	0.059405	0.224924
Macrophages	Pathway	IL6_JAK_STAT3_SIGNALING	0.311085	0.0921459	0.218939
Macrophages	Pathway	E2F_TARGETS	0.365811	0.147636	0.218175
Macrophages	Pathway	INFLAMMATORY_RESPONSE	0.429238	0.213871	0.215367
Macrophages	Pathway	TNFA_SIGNALING_VIA_NFKB	0.287871	0.0881651	0.199706
Macrophages	Pathway	CHOLESTEROL_HOMEOSTASIS	0.385109	0.192896	0.192212
Macrophages	Pathway	EPITHELIAL_MESENCHYMAL_TRANSITION	0.34749	0.159049	0.188441
Macrophages	Pathway	INTERFERON_GAMMA_RESPONSE	0.431402	0.244941	0.186462
Macrophages	Pathway	MYOGENESIS	0.412547	0.230596	0.181951
Macrophages	Pathway	COMPLEMENT	0.548504	0.378956	0.169548
Macrophages	Pathway	ANDROGEN_RESPONSE	0.322747	0.158633	0.164113
Macrophages	Pathway	COAGULATION	0.517707	0.35581	0.161896
Macrophages	Pathway	P53_PATHWAY	0.365099	0.203775	0.161324
Macrophages	Pathway	PEROXISOME	0.231821	0.0731176	0.158704
Macrophages	Pathway	PANCREAS_BETA_CELLS	0.256707	0.101473	0.155234
Macrophages	Pathway	ANGIOGENESIS	0.197683	0.0445952	0.153088
Macrophages	Pathway	UV_RESPONSE_DN	0.176284	0.0237603	0.152524
Macrophages	Pathway	FATTY_ACID_METABOLISM	0.255768	0.108691	0.147076
Macrophages	Pathway	KRAS_SIGNALING_DN	0.238797	0.0978135	0.140983
Macrophages	Pathway	SPERMATOGENESIS	0.130309	0	0.130309
Macrophages	Pathway	OXIDATIVE_PHOSPHORYLATION	0.331996	0.203512	0.128484
Macrophages	Pathway	TGF_BETA_SIGNALING	0.136651	0.0116572	0.124993
Macrophages	Pathway	ALLOGRAFT_REJECTION	0.440868	0.327817	0.113051
Macrophages	Pathway	KRAS_SIGNALING_UP	0.372079	0.279465	0.092614
Macrophages	Pathway	REACTIVE_OXYGEN_SPECIES_PATHWAY	0.373243	0.282296	0.0909469
Macrophages	Pathway	UNFOLDED_PROTEIN_RESPONSE	0.312331	0.222115	0.090216
Macrophages	Pathway	HEDGEHOG_SIGNALING	0.146355	0.0572319	0.0891234
Macrophages	Pathway	APICAL_JUNCTION	0.25945	0.192024	0.0674257
Macrophages	Pathway	NOTCH_SIGNALING	0.0490521	0	0.0490521
Macrophages	Pathway	MYC_TARGETS_V1	0.262003	0.223976	0.0380271
Macrophages	Pathway	G2M_CHECKPOINT	0.290826	0.258878	0.0319484
Macrophages	Pathway	MYC_TARGETS_V2	0.0296178	0	0.0296178
Macrophages	Pathway	PI3K_AKT_MTOR_SIGNALING	0.0924867	0.0642376	0.0282492
Macrophages	Pathway	APICAL_SURFACE	0.0302077	0.012976	0.0172317
Macrophages	Pathway	WNT_BETA_CATENIN_SIGNALING	0	0	0
Macrophages	Pathway	MITOTIC_SPINDLE	0.217796	0.218314	-0.000518088
Macrophages	Transcription Factor	FOXM1	0.49862	0.0132527	0.485368
Macrophages	Transcription Factor	MITF	0.457511	0	0.457511
Macrophages	Transcription Factor	CREB1	0.351588	0	0.351588
Macrophages	Transcription Factor	TP53	0.468608	0.117354	0.351254
Macrophages	Transcription Factor	RFX5	0.352669	0.00758988	0.345079
Macrophages	Transcription Factor	BRCA1	0.390394	0.0535592	0.336835
Macrophages	Transcription Factor	RFXAP	0.333924	0	0.333924
Macrophages	Transcription Factor	RFXANK	0.338521	0.0062174	0.332304
Macrophages	Transcription Factor	SREBF1	0.322184	0	0.322184
Macrophages	Transcription Factor	CIITA	0.34197	0.0205004	0.321469
Macrophages	Transcription Factor	ARNT	0.34251	0.0313511	0.311159
Macrophages	Transcription Factor	ESR1	0.369415	0.0624448	0.30697
Macrophages	Transcription Factor	ATF4	0.44116	0.141862	0.299298
Macrophages	Transcription Factor	TWIST1	0.286888	0	0.286888
Macrophages	Transcription Factor	RFX1	0.285905	0	0.285905
Macrophages	Transcription Factor	PPARD	0.285315	0	0.285315
Macrophages	Transcription Factor	VDR	0.312308	0.0400672	0.272241
Macrophages	Transcription Factor	ESR2	0.30129	0.0312409	0.270049
Macrophages	Transcription Factor	MYC	0.326575	0.0615452	0.26503
Macrophages	Transcription Factor	EZH2	0.267432	0.00318248	0.26425
Macrophages	Transcription Factor	PPARG	0.368596	0.10541	0.263187
Macrophages	Transcription Factor	RELA	0.432266	0.169388	0.262878
Macrophages	Transcription Factor	YY1	0.387367	0.131872	0.255494
Macrophages	Transcription Factor	STAT1	0.409482	0.163343	0.24614
Macrophages	Transcription Factor	SPI1	0.388117	0.143804	0.244313
Macrophages	Transcription Factor	SP3	0.395096	0.151866	0.24323
Macrophages	Transcription Factor	HNF4A	0.330106	0.0899	0.240206
Macrophages	Transcription Factor	NFE2L2	0.231801	0	0.231801
Macrophages	Transcription Factor	CREM	0.231537	0	0.231537
Macrophages	Transcription Factor	RARA	0.328141	0.0991894	0.228951
Macrophages	Transcription Factor	IRF1	0.283714	0.0553389	0.228375
Macrophages	Transcription Factor	EGR1	0.307666	0.0813562	0.22631
Macrophages	Transcription Factor	PGR	0.229316	0.00599879	0.223317
Macrophages	Transcription Factor	HDAC1	0.329751	0.108832	0.220919
Macrophages	Transcription Factor	IRF7	0.218411	0	0.218411
Macrophages	Transcription Factor	RUNX1	0.255472	0.0380299	0.217442
Macrophages	Transcription Factor	MYCN	0.217243	0	0.217243
Macrophages	Transcription Factor	ETS2	0.270955	0.0584923	0.212463
Macrophages	Transcription Factor	ETS1	0.24732	0.0363048	0.211015
Macrophages	Transcription Factor	VHL	0.330087	0.119882	0.210205
Macrophages	Transcription Factor	E2F1	0.201884	0	0.201884
Macrophages	Transcription Factor	KLF4	0.273033	0.0810575	0.191975
Macrophages	Transcription Factor	FOXO1	0.310491	0.124834	0.185657
Macrophages	Transcription Factor	KLF2	0.260242	0.0814631	0.178779
Macrophages	Transcription Factor	PML	0.215058	0.0376275	0.17743
Macrophages	Transcription Factor	CLOCK	0.187678	0.0109934	0.176684
Macrophages	Transcription Factor	CREB5	0.297999	0.121689	0.17631
Macrophages	Transcription Factor	HSF1	0.248593	0.073123	0.17547
Macrophages	Transcription Factor	TFAP2A	0.205992	0.0305701	0.175422
Macrophages	Transcription Factor	STAT3	0.370125	0.200813	0.169312
Macrophages	Transcription Factor	SREBF2	0.205866	0.0416089	0.164257
Macrophages	Transcription Factor	NPM1	0.253773	0.089726	0.164047
Macrophages	Transcription Factor	ATF2	0.185506	0.0225273	0.162979
Macrophages	Transcription Factor	NFKBIA	0.224099	0.0618415	0.162258
Macrophages	Transcription Factor	CEBPB	0.160927	0	0.160927
Macrophages	Transcription Factor	NFKB1	0.415894	0.256306	0.159588
Macrophages	Transcription Factor	HIF1A	0.273589	0.120001	0.153588
Macrophages	Transcription Factor	FOXO3	0.230057	0.0768648	0.153192
Macrophages	Transcription Factor	GLI1	0.188062	0.0369511	0.151111
Macrophages	Transcription Factor	JUN	0.36699	0.218472	0.148518
Macrophages	Transcription Factor	AHR	0.146152	0	0.146152
Macrophages	Transcription Factor	CDX2	0.214584	0.0685895	0.145995
Macrophages	Transcription Factor	MECP2	0.145694	0	0.145694
Macrophages	Transcription Factor	AR	0.167949	0.0308635	0.137085
Macrophages	Transcription Factor	LEF1	0.169305	0.0371564	0.132148
Macrophages	Transcription Factor	GLI2	0.169591	0.0376349	0.131956
Macrophages	Transcription Factor	REST	0.256236	0.128366	0.127871
Macrophages	Transcription Factor	PPARA	0.32415	0.198244	0.125906
Macrophages	Transcription Factor	JUND	0.200498	0.0762933	0.124205
Macrophages	Transcription Factor	TP73	0.158287	0.0341663	0.124121
Macrophages	Transcription Factor	NR4A1	0.140952	0.0249047	0.116047
Macrophages	Transcription Factor	NFYB	0.11552	0	0.11552
Macrophages	Transcription Factor	NFYC	0.115343	0	0.115343
Macrophages	Transcription Factor	FOS	0.229119	0.114512	0.114607
Macrophages	Transcription Factor	NF1	0.113409	0	0.113409
Macrophages	Transcription Factor	RB1	0.129649	0.0176104	0.112039
Macrophages	Transcription Factor	PITX1	0.144397	0.0343559	0.110041
Macrophages	Transcription Factor	DDIT3	0.170397	0.0613061	0.109091
Macrophages	Transcription Factor	SIRT1	0.107484	0	0.107484
Macrophages	Transcription Factor	TWIST2	0.106409	0	0.106409
Macrophages	Transcription Factor	CEBPD	0.197738	0.0920207	0.105718
Macrophages	Transcription Factor	ING4	0.179009	0.0877023	0.0913068
Macrophages	Transcription Factor	JUNB	0.158391	0.0671873	0.0912033
Macrophages	Transcription Factor	SOX9	0.118061	0.0271433	0.0909181
Macrophages	Transcription Factor	E2F4	0.108155	0.0190619	0.0890935
Macrophages	Transcription Factor	KAT2B	0.155423	0.0664997	0.0889231
Macrophages	Transcription Factor	ATF1	0.132878	0.0441932	0.0886846
Macrophages	Transcription Factor	ELK1	0.122369	0.0342392	0.0881297
Macrophages	Transcription Factor	WT1	0.0874818	0	0.0874818
Macrophages	Transcription Factor	NFIC	0.27854	0.194641	0.0838992
Macrophages	Transcription Factor	STAT6	0.144258	0.0605076	0.08375
Macrophages	Transcription Factor	SP1	0.412915	0.329321	0.0835937
Macrophages	Transcription Factor	MYB	0.0946385	0.0111765	0.083462
Macrophages	Transcription Factor	ATM	0.0974389	0.0141908	0.0832481
Macrophages	Transcription Factor	KLF6	0.171976	0.0896455	0.0823304
Macrophages	Transcription Factor	TCF7L2	0.0909699	0.00925469	0.0817152
Macrophages	Transcription Factor	SMAD3	0.137937	0.0567063	0.0812307
Macrophages	Transcription Factor	HDAC3	0.0936433	0.0139376	0.0797057
Macrophages	Transcription Factor	EP300	0.0929836	0.0154145	0.0775691
Macrophages	Transcription Factor	FOSL2	0.120093	0.0432779	0.0768151
Macrophages	Transcription Factor	TCF3	0.142756	0.0660891	0.0766671
Macrophages	Transcription Factor	IRF3	0.274035	0.198692	0.0753432
Macrophages	Transcription Factor	SRF	0.0741746	0	0.0741746
Macrophages	Transcription Factor	GATA2	0.126033	0.056273	0.0697601
Macrophages	Transcription Factor	ERG	0.090972	0.0222152	0.0687569
Macrophages	Transcription Factor	HDAC2	0.258309	0.191416	0.0668925
Macrophages	Transcription Factor	PAX5	0.130441	0.0679211	0.0625195
Macrophages	Transcription Factor	RUNX3	0.107013	0.0453805	0.0616329
Macrophages	Transcription Factor	NR1H4	0.119811	0.0645964	0.0552146
Macrophages	Transcription Factor	XBP1	0.248909	0.194733	0.0541754
Macrophages	Transcription Factor	ABL1	0.0850916	0.0328624	0.0522292
Macrophages	Transcription Factor	SMAD4	0.101543	0.0493826	0.0521607
Macrophages	Transcription Factor	TP63	0.0933761	0.0451154	0.0482607
Macrophages	Transcription Factor	STAT4	0.116753	0.068591	0.0481622
Macrophages	Transcription Factor	CREBBP	0.0868976	0.0389325	0.0479651
Macrophages	Transcription Factor	USF1	0.283678	0.236198	0.04748
Macrophages	Transcription Factor	TFDP1	0.0474036	0	0.0474036
Macrophages	Transcription Factor	USF2	0.232136	0.185591	0.0465451
Macrophages	Transcription Factor	POU2F1	0.134135	0.090003	0.0441322
Macrophages	Transcription Factor	TBP	0.0911888	0.047427	0.0437618
Macrophages	Transcription Factor	MEN1	0.0423573	0	0.0423573
Macrophages	Transcription Factor	IRF8	0.0936801	0.0529566	0.0407235
Macrophages	Transcription Factor	FOXA2	0.0963329	0.0565454	0.0397874
Macrophages	Transcription Factor	NR3C1	0.166461	0.129013	0.037448
Macrophages	Transcription Factor	STAT2	0.249924	0.214924	0.0349997
Macrophages	Transcription Factor	HMGA1	0.0643181	0.0323236	0.0319945
Macrophages	Transcription Factor	CTCF	0.0658474	0.0341612	0.0316861
Macrophages	Transcription Factor	E2F3	0.0772185	0.0473727	0.0298458
Macrophages	Transcription Factor	NANOG	0.0693522	0.0441801	0.0251721
Macrophages	Transcription Factor	NR5A1	0.0497508	0.025077	0.0246738
Macrophages	Transcription Factor	CEBPA	0.247725	0.225676	0.0220493
Macrophages	Transcription Factor	ZNF382	0.0498991	0.0316089	0.0182902
Macrophages	Transcription Factor	PARP1	0.033609	0.0157529	0.0178561
Macrophages	Transcription Factor	HDAC4	0.0496182	0.0348927	0.0147255
Macrophages	Transcription Factor	NRF1	0.0137975	0	0.0137975
Macrophages	Transcription Factor	POU5F1	0.127003	0.113533	0.0134703
Macrophages	Transcription Factor	BCL6	0.0535925	0.0408061	0.0127864
Macrophages	Transcription Factor	DNMT1	0.0343985	0.0216929	0.0127056
Macrophages	Transcription Factor	ZEB1	0.0286711	0.0160714	0.0125997
Macrophages	Transcription Factor	HDAC7	0.0785304	0.0674496	0.0110807
Macrophages	Transcription Factor	RUNX2	0.0746346	0.0639392	0.0106953
Macrophages	Transcription Factor	REL	0.254374	0.243928	0.0104461
Macrophages	Transcription Factor	STAT5A	0.0305146	0.0217873	0.00872729
Macrophages	Transcription Factor	FLI1	0.0141049	0.00800445	0.00610043
Macrophages	Transcription Factor	RXRA	0.0342923	0.0284588	0.00583354
Macrophages	Transcription Factor	ATF3	0.048174	0.0426295	0.0055445
Macrophages	Transcription Factor	SNAI2	0.0335151	0.0295744	0.00394073
Macrophages	Transcription Factor	GATA1	0	0	0
Macrophages	Transcription Factor	SATB1	0.0801818	0.080627	-0.000445224
Macrophages	Transcription Factor	TCF4	0.00131785	0.00252677	-0.00120892
Macrophages	Transcription Factor	NR1I2	0.246335	0.247813	-0.00147848
Macrophages	Transcription Factor	MTA1	0.0436004	0.0460664	-0.00246597
Macrophages	Transcription Factor	YBX1	0.0139281	0.0167371	-0.00280904
Macrophages	Transcription Factor	FOXA1	0.0250028	0.0308095	-0.0058067
Macrophages	Transcription Factor	FOXP3	0.0893935	0.0972479	-0.00785442
Macrophages	Transcription Factor	NFYA	0	0.00804186	-0.00804186
Macrophages	Transcription Factor	KLF5	0.0542509	0.0682087	-0.0139578
Macrophages	Transcription Factor	HNF1A	0.0327803	0.0472566	-0.0144763
Macrophages	Transcription Factor	GATA3	0.0961138	0.110624	-0.0145102
Macrophages	Transcription Factor	SOX2	0.0349824	0.0538384	-0.018856
Macrophages	Transcription Factor	APC	0.097845	0.119767	-0.0219224
Macrophages	Transcription Factor	CTNNB1	0	0.0249249	-0.0249249
Macrophages	Transcription Factor	ETV4	0	0.0291055	-0.0291055
Macrophages	Transcription Factor	HOXA10	0.00390721	0.0367258	-0.0328186
Macrophages	Transcription Factor	SP4	0.0392646	0.0742765	-0.0350119
Macrophages	Transcription Factor	PTTG1	0	0.0378561	-0.0378561
Macrophages	Transcription Factor	ATF6	0.0199986	0.0643322	-0.0443336
Macrophages	Transcription Factor	TBX21	0.0224467	0.0760567	-0.05361
Macrophages	Transcription Factor	MSC	0.00894208	0.0653931	-0.056451
Macrophages	Transcription Factor	HDAC9	0.0230378	0.0803727	-0.0573349
Macrophages	Transcription Factor	SOX10	0.0465944	0.120282	-0.0736881
Macrophages	Transcription Factor	GATA4	0.0631543	0.222306	-0.159152
T cells	Pathway	E2F_TARGETS	0.385612	0	0.385612
T cells	Pathway	G2M_CHECKPOINT	0.378712	0	0.378712
T cells	Pathway	MITOTIC_SPINDLE	0.314724	0	0.314724
T cells	Pathway	SPERMATOGENESIS	0.195895	0	0.195895
T cells	Pathway	GLYCOLYSIS	0.067662	0	0.067662
T cells	Pathway	HEME_METABOLISM	0.0613431	0	0.0613431
T cells	Pathway	KRAS_SIGNALING_UP	0.0408948	0.00696226	0.0339325
T cells	Pathway	DNA_REPAIR	0.0268995	0	0.0268995
T cells	Pathway	MTORC1_SIGNALING	0.019937	0	0.019937
T cells	Pathway	P53_PATHWAY	0	0	0
T cells	Pathway	HYPOXIA	0	0	0
T cells	Pathway	EPITHELIAL_MESENCHYMAL_TRANSITION	0	0	0
T cells	Pathway	XENOBIOTIC_METABOLISM	0	0	0
T cells	Pathway	MYC_TARGETS_V1	0	0	0
T cells	Pathway	FATTY_ACID_METABOLISM	0	0	0
T cells	Pathway	INTERFERON_ALPHA_RESPONSE	0	0	0
T cells	Pathway	HEDGEHOG_SIGNALING	0	0	0
T cells	Pathway	REACTIVE_OXYGEN_SPECIES_PATHWAY	0	0	0
T cells	Pathway	ANDROGEN_RESPONSE	0	0	0
T cells	Pathway	PEROXISOME	0	0	0
T cells	Pathway	ESTROGEN_RESPONSE_EARLY	0	0	0
T cells	Pathway	INTERFERON_GAMMA_RESPONSE	0	0	0
T cells	Pathway	APICAL_SURFACE	0	0	0
T cells	Pathway	OXIDATIVE_PHOSPHORYLATION	0	0	0
T cells	Pathway	MYOGENESIS	0	0	0
T cells	Pathway	ESTROGEN_RESPONSE_LATE	0	0	0
T cells	Pathway	BILE_ACID_METABOLISM	0	0	0
T cells	Pathway	NOTCH_SIGNALING	0	0	0
T cells	Pathway	ADIPOGENESIS	0	0	0
T cells	Pathway	APICAL_JUNCTION	0	0	0
T cells	Pathway	MYC_TARGETS_V2	0	0	0
T cells	Pathway	COAGULATION	0	0	0
T cells	Pathway	KRAS_SIGNALING_DN	0	0	0
T cells	Pathway	PANCREAS_BETA_CELLS	0	0	0
T cells	Pathway	PROTEIN_SECRETION	0	0	0
T cells	Pathway	ANGIOGENESIS	0	0	0
T cells	Pathway	CHOLESTEROL_HOMEOSTASIS	0	0	0
T cells	Pathway	UNFOLDED_PROTEIN_RESPONSE	0	0	0
T cells	Pathway	TGF_BETA_SIGNALING	0	0	0
T cells	Pathway	UV_RESPONSE_DN	0	0	0
T cells	Pathway	PI3K_AKT_MTOR_SIGNALING	0	0	0
T cells	Pathway	WNT_BETA_CATENIN_SIGNALING	0	0	0
T cells	Pathway	UV_RESPONSE_UP	0	0.0120623	-0.0120623
T cells	Pathway	APOPTOSIS	0.0276992	0.166438	-0.138739
T cells	Pathway	IL6_JAK_STAT3_SIGNALING	0.00531998	0.15974	-0.15442
T cells	Pathway	TNFA_SIGNALING_VIA_NFKB	0	0.171423	-0.171423
T cells	Pathway	IL2_STAT5_SIGNALING	0.157755	0.418209	-0.260454
T cells	Pathway	ALLOGRAFT_REJECTION	0.281204	0.649383	-0.368179
T cells	Pathway	INFLAMMATORY_RESPONSE	0	0.512281	-0.512281
T cells	Pathway	COMPLEMENT	0	0.550163	-0.550163
T cells	Transcription Factor	E2F1	0.211045	0	0.211045
T cells	Transcription Factor	YBX1	0.146559	0	0.146559
T cells	Transcription Factor	SOX2	0.138967	0	0.138967
T cells	Transcription Factor	TFDP1	0.133813	0	0.133813
T cells	Transcription Factor	E2F4	0.123965	0	0.123965
T cells	Transcription Factor	E2F3	0.122115	0	0.122115
T cells	Transcription Factor	EP300	0.114579	0	0.114579
T cells	Transcription Factor	RB1	0.108852	0	0.108852
T cells	Transcription Factor	EGR1	0.187258	0.0813559	0.105902
T cells	Transcription Factor	TP73	0.105182	0.0247393	0.0804423
T cells	Transcription Factor	TP53	0.0632252	0	0.0632252
T cells	Transcription Factor	APC	0.0454445	0	0.0454445
T cells	Transcription Factor	PTTG1	0.0454325	0	0.0454325
T cells	Transcription Factor	PPARA	0.0428987	0	0.0428987
T cells	Transcription Factor	TCF7L2	0.0421341	0	0.0421341
T cells	Transcription Factor	USF1	0.0405783	0	0.0405783
T cells	Transcription Factor	POU2F1	0.0895929	0.0532744	0.0363185
T cells	Transcription Factor	NFIC	0.0303903	0	0.0303903
T cells	Transcription Factor	ATF1	0.0254493	0	0.0254493
T cells	Transcription Factor	FOXA2	0.0386874	0.0133289	0.0253585
T cells	Transcription Factor	MYC	0.0212369	0	0.0212369
T cells	Transcription Factor	ESR1	0.013556	0	0.013556
T cells	Transcription Factor	FOXM1	0.00971245	0	0.00971245
T cells	Transcription Factor	MSC	0.00120699	0	0.00120699
T cells	Transcription Factor	FOXA1	0	0	0
T cells	Transcription Factor	AHR	0	0	0
T cells	Transcription Factor	YY1	0	0	0
T cells	Transcription Factor	CTCF	0	0	0
T cells	Transcription Factor	HNF4A	0	0	0
T cells	Transcription Factor	ETS2	0	0	0
T cells	Transcription Factor	SOX9	0	0	0
T cells	Transcription Factor	MTA1	0	0	0
T cells	Transcription Factor	STAT3	0	0	0
T cells	Transcription Factor	FOXO3	0	0	0
T cells	Transcription Factor	SNAI1	0	0	0
T cells	Transcription Factor	HDAC7	0	0	0
T cells	Transcription Factor	DNMT1	0	0	0
T cells	Transcription Factor	RFX1	0	0	0
T cells	Transcription Factor	PPARG	0	0	0
T cells	Transcription Factor	TWIST2	0	0	0
T cells	Transcription Factor	MYB	0	0	0
T cells	Transcription Factor	JUNB	0	0	0
T cells	Transcription Factor	EZH2	0	0	0
T cells	Transcription Factor	HMGA1	0	0	0
T cells	Transcription Factor	REST	0	0	0
T cells	Transcription Factor	BRCA1	0	0	0
T cells	Transcription Factor	CEBPA	0	0	0
T cells	Transcription Factor	AR	0	0	0
T cells	Transcription Factor	SRF	0	0	0
T cells	Transcription Factor	PML	0	0	0
T cells	Transcription Factor	CREBBP	0	0	0
T cells	Transcription Factor	TBP	0	0	0
T cells	Transcription Factor	NR1H4	0	0	0
T cells	Transcription Factor	HDAC1	0	0	0
T cells	Transcription Factor	KLF4	0	0	0
T cells	Transcription Factor	GLI2	0	0	0
T cells	Transcription Factor	NR3C1	0	0	0
T cells	Transcription Factor	FLI1	0	0	0
T cells	Transcription Factor	GATA4	0	0	0
T cells	Transcription Factor	RUNX1	0	0	0
T cells	Transcription Factor	RUNX2	0	0	0
T cells	Transcription Factor	HDAC2	0	0	0
T cells	Transcription Factor	GLI1	0	0	0
T cells	Transcription Factor	NR5A1	0	0	0
T cells	Transcription Factor	MYCN	0	0	0
T cells	Transcription Factor	RARA	0	0	0
T cells	Transcription Factor	ATF6	0	0	0
T cells	Transcription Factor	TWIST1	0	0	0
T cells	Transcription Factor	TP63	0	0	0
T cells	Transcription Factor	NFE2L2	0	0	0
T cells	Transcription Factor	HIF1A	0	0	0
T cells	Transcription Factor	ATF4	0	0	0
T cells	Transcription Factor	ERG	0	0	0
T cells	Transcription Factor	ABL1	0	0	0
T cells	Transcription Factor	HDAC4	0	0	0
T cells	Transcription Factor	VDR	0	0	0
T cells	Transcription Factor	TCF4	0	0	0
T cells	Transcription Factor	NFYC	0	0	0
T cells	Transcription Factor	MITF	0	0	0
T cells	Transcription Factor	XBP1	0	0	0
T cells	Transcription Factor	RFXANK	0	0	0
T cells	Transcription Factor	ESR2	0	0	0
T cells	Transcription Factor	KLF6	0	0	0
T cells	Transcription Factor	KAT2B	0	0	0
T cells	Transcription Factor	ING4	0	0	0
T cells	Transcription Factor	TBX21	0	0	0
T cells	Transcription Factor	NF1	0	0	0
T cells	Transcription Factor	SIRT1	0	0	0
T cells	Transcription Factor	NFYB	0	0	0
T cells	Transcription Factor	CEBPD	0	0	0
T cells	Transcription Factor	ATM	0	0	0
T cells	Transcription Factor	NRF1	0	0	0
T cells	Transcription Factor	CLOCK	0	0	0
T cells	Transcription Factor	SREBF2	0	0	0
T cells	Transcription Factor	HDAC3	0	0	0
T cells	Transcription Factor	STAT2	0	0	0
T cells	Transcription Factor	KLF5	0	0	0
T cells	Transcription Factor	ARNT	0	0	0
T cells	Transcription Factor	STAT5A	0	0	0
T cells	Transcription Factor	SMAD3	0	0	0
T cells	Transcription Factor	NR1I2	0	0	0
T cells	Transcription Factor	USF2	0	0	0
T cells	Transcription Factor	SP3	0	0	0
T cells	Transcription Factor	BCL6	0	0	0
T cells	Transcription Factor	NFYA	0	0	0
T cells	Transcription Factor	VHL	0	0	0
T cells	Transcription Factor	PITX1	0	0	0
T cells	Transcription Factor	RFXAP	0	0	0
T cells	Transcription Factor	WT1	0	0	0
T cells	Transcription Factor	HDAC9	0	0	0
T cells	Transcription Factor	ETV4	0	0	0
T cells	Transcription Factor	TFAP2A	0	0	0
T cells	Transcription Factor	SNAI2	0	0	0
T cells	Transcription Factor	FOXO1	0	0	0
T cells	Transcription Factor	PAX5	0	0	0
T cells	Transcription Factor	DDIT3	0	0	0
T cells	Transcription Factor	HSF1	0	0	0
T cells	Transcription Factor	FOS	0	0	0
T cells	Transcription Factor	ELK1	0	0	0
T cells	Transcription Factor	CTNNB1	0	0	0
T cells	Transcription Factor	RFX5	0	0	0
T cells	Transcription Factor	NPM1	0	0	0
T cells	Transcription Factor	RUNX3	0	0	0
T cells	Transcription Factor	PARP1	0	0	0
T cells	Transcription Factor	STAT6	0	0	0
T cells	Transcription Factor	CREB5	0	0	0
T cells	Transcription Factor	SREBF1	0	0	0
T cells	Transcription Factor	SMAD4	0	0	0
T cells	Transcription Factor	GATA1	0	0	0
T cells	Transcription Factor	CDX2	0	0.000586293	-0.000586293
T cells	Transcription Factor	IRF8	0	0.00335875	-0.00335875
T cells	Transcription Factor	FOSL2	0	0.0102525	-0.0102525
T cells	Transcription Factor	POU5F1	0.0618889	0.0738298	-0.0119409
T cells	Transcription Factor	LEF1	0.0264868	0.0485071	-0.0220203
T cells	Transcription Factor	CIITA	0	0.0268848	-0.0268848
T cells	Transcription Factor	KLF2	0	0.0360271	-0.0360271
T cells	Transcription Factor	PGR	0	0.0364523	-0.0364523
T cells	Transcription Factor	CEBPB	0.13092	0.181064	-0.0501434
T cells	Transcription Factor	ATF2	0	0.0655367	-0.0655367
T cells	Transcription Factor	NR4A1	0.058697	0.125192	-0.0664953
T cells	Transcription Factor	FOXP3	0.0416603	0.146669	-0.105008
T cells	Transcription Factor	RXRA	0	0.125749	-0.125749
T cells	Transcription Factor	STAT1	0.00703431	0.15932	-0.152286
T cells	Transcription Factor	TCF3	0.00115562	0.232274	-0.231118
T cells	Transcription Factor	CREM	0	0.248561	-0.248561
T cells	Transcription Factor	JUN	0.147845	0.481351	-0.333506
T cells	Transcription Factor	CREB1	0.115633	0.491629	-0.375996
T cells	Transcription Factor	SP1	0.100577	0.491292	-0.390715
T cells	Transcription Factor	SATB1	0.135374	0.526595	-0.391221
T cells	Transcription Factor	JUND	0.00595764	0.430567	-0.424609
T cells	Transcription Factor	RELA	0.0971974	0.52922	-0.432023
T cells	Transcription Factor	NFKB1	0.0855985	0.518131	-0.432532
T cells	Transcription Factor	NFKBIA	0	0.440417	-0.440417
T cells	Transcription Factor	IRF3	0	0.470554	-0.470554
T cells	Transcription Factor	ATF3	0	0.473889	-0.473889
T cells	Transcription Factor	IRF1	0.0154493	0.496269	-0.48082
T cells	Transcription Factor	SPI1	0	0.488377	-0.488377
T cells	Transcription Factor	REL	0	0.53279	-0.53279
T cells	Transcription Factor	ETS1	0	0.556588	-0.556588
T cells	Transcription Factor	GATA3	0	0.584548	-0.584548
