# Supplementary material for: Investigating Cellular Trajectories in the Severity of COVID-19 and Their Transcriptional Programs Using Machine Learning Approaches
Source: Genes (Basel). 2021 Apr 24;12(5):635. doi: 10.3390/genes12050635 (PMC8145325; doi:10.3390/genes12050635)
Supplement: Supplementary file 1 [file genes-12-00635-s001.zip › Supplementary Materials/Table_S3.xlsx]

## Sheet: supplementary_table2
cell type	sub-cell type	TP type	TP name	RS_severe	RS_moderate	delta_RS
Macrophages	FABP4+	Pathway	COAGULATION	0.0738351	0.0438853	0.0299498
Macrophages	FABP4+	Pathway	MYOGENESIS	0.0284018	0.00971978	0.018682
Macrophages	FABP4+	Pathway	INTERFERON_GAMMA_RESPONSE	0.0189211	0.000994441	0.0179267
Macrophages	FABP4+	Pathway	TNFA_SIGNALING_VIA_NFKB	0	0	0
Macrophages	FABP4+	Pathway	HYPOXIA	0	0	0
Macrophages	FABP4+	Pathway	MITOTIC_SPINDLE	0	0	0
Macrophages	FABP4+	Pathway	WNT_BETA_CATENIN_SIGNALING	0	0	0
Macrophages	FABP4+	Pathway	IL6_JAK_STAT3_SIGNALING	0	0	0
Macrophages	FABP4+	Pathway	DNA_REPAIR	0	0	0
Macrophages	FABP4+	Pathway	G2M_CHECKPOINT	0	0	0
Macrophages	FABP4+	Pathway	NOTCH_SIGNALING	0	0	0
Macrophages	FABP4+	Pathway	ESTROGEN_RESPONSE_EARLY	0	0	0
Macrophages	FABP4+	Pathway	INTERFERON_ALPHA_RESPONSE	0	0	0
Macrophages	FABP4+	Pathway	APICAL_SURFACE	0	0	0
Macrophages	FABP4+	Pathway	HEDGEHOG_SIGNALING	0	0	0
Macrophages	FABP4+	Pathway	UNFOLDED_PROTEIN_RESPONSE	0	0	0
Macrophages	FABP4+	Pathway	MYC_TARGETS_V2	0	0	0
Macrophages	FABP4+	Pathway	ANGIOGENESIS	0	0	0
Macrophages	FABP4+	Pathway	BILE_ACID_METABOLISM	0	0	0
Macrophages	FABP4+	Pathway	PEROXISOME	0	0	0
Macrophages	FABP4+	Pathway	SPERMATOGENESIS	0	0	0
Macrophages	FABP4+	Pathway	KRAS_SIGNALING_UP	0	0	0
Macrophages	FABP4+	Pathway	KRAS_SIGNALING_DN	0	0	0
Macrophages	FABP4+	Pathway	PANCREAS_BETA_CELLS	0	0	0
Macrophages	FABP4+	Pathway	P53_PATHWAY	0	0.00316649	-0.00316649
Macrophages	FABP4+	Pathway	APOPTOSIS	0	0.00565196	-0.00565196
Macrophages	FABP4+	Pathway	E2F_TARGETS	0.00595362	0.0121086	-0.00615497
Macrophages	FABP4+	Pathway	INFLAMMATORY_RESPONSE	0	0.0065692	-0.0065692
Macrophages	FABP4+	Pathway	TGF_BETA_SIGNALING	0	0.00833436	-0.00833436
Macrophages	FABP4+	Pathway	MTORC1_SIGNALING	0.120484	0.133428	-0.0129438
Macrophages	FABP4+	Pathway	XENOBIOTIC_METABOLISM	0	0.016101	-0.016101
Macrophages	FABP4+	Pathway	ADIPOGENESIS	0	0.0182859	-0.0182859
Macrophages	FABP4+	Pathway	PROTEIN_SECRETION	0	0.0276559	-0.0276559
Macrophages	FABP4+	Pathway	GLYCOLYSIS	0	0.0303178	-0.0303178
Macrophages	FABP4+	Pathway	UV_RESPONSE_DN	0	0.03272	-0.03272
Macrophages	FABP4+	Pathway	ESTROGEN_RESPONSE_LATE	0	0.0410581	-0.0410581
Macrophages	FABP4+	Pathway	IL2_STAT5_SIGNALING	0	0.0430856	-0.0430856
Macrophages	FABP4+	Pathway	UV_RESPONSE_UP	0.00199956	0.045629	-0.0436294
Macrophages	FABP4+	Pathway	HEME_METABOLISM	0	0.0444661	-0.0444661
Macrophages	FABP4+	Pathway	OXIDATIVE_PHOSPHORYLATION	0	0.0481453	-0.0481453
Macrophages	FABP4+	Pathway	PI3K_AKT_MTOR_SIGNALING	0	0.0564247	-0.0564247
Macrophages	FABP4+	Pathway	CHOLESTEROL_HOMEOSTASIS	0	0.0673325	-0.0673325
Macrophages	FABP4+	Pathway	MYC_TARGETS_V1	0	0.0707509	-0.0707509
Macrophages	FABP4+	Pathway	ANDROGEN_RESPONSE	0	0.0707902	-0.0707902
Macrophages	FABP4+	Pathway	ALLOGRAFT_REJECTION	0	0.0735573	-0.0735573
Macrophages	FABP4+	Pathway	FATTY_ACID_METABOLISM	0	0.0778287	-0.0778287
Macrophages	FABP4+	Pathway	APICAL_JUNCTION	0	0.109401	-0.109401
Macrophages	FABP4+	Pathway	REACTIVE_OXYGEN_SPECIES_PATHWAY	0.0402413	0.149946	-0.109704
Macrophages	FABP4+	Pathway	EPITHELIAL_MESENCHYMAL_TRANSITION	0	0.1309	-0.1309
Macrophages	FABP4+	Pathway	COMPLEMENT	0.0035553	0.141505	-0.137949
Macrophages	FABP4+	Transcription Factor	FOXM1	0.0794468	0	0.0794468
Macrophages	FABP4+	Transcription Factor	HNF4A	0.0726976	0.0147286	0.057969
Macrophages	FABP4+	Transcription Factor	MITF	0.0529677	0	0.0529677
Macrophages	FABP4+	Transcription Factor	SREBF1	0.0331574	0.0135324	0.019625
Macrophages	FABP4+	Transcription Factor	ATF4	0.0182669	0	0.0182669
Macrophages	FABP4+	Transcription Factor	TP53	0.0396331	0.0313412	0.00829191
Macrophages	FABP4+	Transcription Factor	RFX5	0.00318863	0	0.00318863
Macrophages	FABP4+	Transcription Factor	TFDP1	0.00176299	0	0.00176299
Macrophages	FABP4+	Transcription Factor	PGR	0.00087152	0	0.00087152
Macrophages	FABP4+	Transcription Factor	GLI2	0.00129553	0.000456478	0.000839047
Macrophages	FABP4+	Transcription Factor	AHR	0	0	0
Macrophages	FABP4+	Transcription Factor	AR	0	0	0
Macrophages	FABP4+	Transcription Factor	ATF1	0	0	0
Macrophages	FABP4+	Transcription Factor	ATF2	0	0	0
Macrophages	FABP4+	Transcription Factor	ATF6	0	0	0
Macrophages	FABP4+	Transcription Factor	ATM	0	0	0
Macrophages	FABP4+	Transcription Factor	BCL6	0	0	0
Macrophages	FABP4+	Transcription Factor	BRCA1	0	0	0
Macrophages	FABP4+	Transcription Factor	CDX2	0	0	0
Macrophages	FABP4+	Transcription Factor	CEBPB	0	0	0
Macrophages	FABP4+	Transcription Factor	CIITA	0	0	0
Macrophages	FABP4+	Transcription Factor	CLOCK	0	0	0
Macrophages	FABP4+	Transcription Factor	CREB1	0	0	0
Macrophages	FABP4+	Transcription Factor	CREB5	0	0	0
Macrophages	FABP4+	Transcription Factor	CREBBP	0	0	0
Macrophages	FABP4+	Transcription Factor	CREM	0	0	0
Macrophages	FABP4+	Transcription Factor	DNMT1	0	0	0
Macrophages	FABP4+	Transcription Factor	E2F1	0	0	0
Macrophages	FABP4+	Transcription Factor	EGR1	0	0	0
Macrophages	FABP4+	Transcription Factor	ELK1	0	0	0
Macrophages	FABP4+	Transcription Factor	EP300	0	0	0
Macrophages	FABP4+	Transcription Factor	ERG	0	0	0
Macrophages	FABP4+	Transcription Factor	ETS2	0	0	0
Macrophages	FABP4+	Transcription Factor	ETV4	0	0	0
Macrophages	FABP4+	Transcription Factor	EZH2	0	0	0
Macrophages	FABP4+	Transcription Factor	FOS	0	0	0
Macrophages	FABP4+	Transcription Factor	FOXO1	0	0	0
Macrophages	FABP4+	Transcription Factor	FOXO3	0	0	0
Macrophages	FABP4+	Transcription Factor	GATA1	0	0	0
Macrophages	FABP4+	Transcription Factor	HDAC1	0	0	0
Macrophages	FABP4+	Transcription Factor	HDAC2	0	0	0
Macrophages	FABP4+	Transcription Factor	HDAC3	0	0	0
Macrophages	FABP4+	Transcription Factor	HDAC4	0	0	0
Macrophages	FABP4+	Transcription Factor	HSF1	0	0	0
Macrophages	FABP4+	Transcription Factor	IRF1	0	0	0
Macrophages	FABP4+	Transcription Factor	JUND	0	0	0
Macrophages	FABP4+	Transcription Factor	KLF4	0	0	0
Macrophages	FABP4+	Transcription Factor	MTA1	0	0	0
Macrophages	FABP4+	Transcription Factor	MYB	0	0	0
Macrophages	FABP4+	Transcription Factor	NFE2L2	0	0	0
Macrophages	FABP4+	Transcription Factor	NFIC	0	0	0
Macrophages	FABP4+	Transcription Factor	NFYB	0	0	0
Macrophages	FABP4+	Transcription Factor	NFYC	0	0	0
Macrophages	FABP4+	Transcription Factor	NPM1	0	0	0
Macrophages	FABP4+	Transcription Factor	NR3C1	0	0	0
Macrophages	FABP4+	Transcription Factor	NRF1	0	0	0
Macrophages	FABP4+	Transcription Factor	PML	0	0	0
Macrophages	FABP4+	Transcription Factor	PPARA	0	0	0
Macrophages	FABP4+	Transcription Factor	PPARD	0	0	0
Macrophages	FABP4+	Transcription Factor	PPARG	0	0	0
Macrophages	FABP4+	Transcription Factor	RB1	0	0	0
Macrophages	FABP4+	Transcription Factor	RFX1	0	0	0
Macrophages	FABP4+	Transcription Factor	RFXANK	0	0	0
Macrophages	FABP4+	Transcription Factor	RFXAP	0	0	0
Macrophages	FABP4+	Transcription Factor	RUNX1	0	0	0
Macrophages	FABP4+	Transcription Factor	RUNX3	0	0	0
Macrophages	FABP4+	Transcription Factor	SIRT1	0	0	0
Macrophages	FABP4+	Transcription Factor	SMAD4	0	0	0
Macrophages	FABP4+	Transcription Factor	SOX9	0	0	0
Macrophages	FABP4+	Transcription Factor	SPI1	0	0	0
Macrophages	FABP4+	Transcription Factor	SREBF2	0	0	0
Macrophages	FABP4+	Transcription Factor	SRF	0	0	0
Macrophages	FABP4+	Transcription Factor	TBP	0	0	0
Macrophages	FABP4+	Transcription Factor	TCF7L2	0	0	0
Macrophages	FABP4+	Transcription Factor	TFAP2A	0	0	0
Macrophages	FABP4+	Transcription Factor	TP73	0	0	0
Macrophages	FABP4+	Transcription Factor	TWIST1	0	0	0
Macrophages	FABP4+	Transcription Factor	TWIST2	0	0	0
Macrophages	FABP4+	Transcription Factor	VDR	0	0	0
Macrophages	FABP4+	Transcription Factor	WT1	0	0	0
Macrophages	FABP4+	Transcription Factor	YBX1	0	0	0
Macrophages	FABP4+	Transcription Factor	FOSL2	0	0	0
Macrophages	FABP4+	Transcription Factor	STAT2	0	0	0
Macrophages	FABP4+	Transcription Factor	STAT5A	0.00235827	0.00343532	-0.00107704
Macrophages	FABP4+	Transcription Factor	DDIT3	0	0.00127499	-0.00127499
Macrophages	FABP4+	Transcription Factor	HDAC9	0	0.00220315	-0.00220315
Macrophages	FABP4+	Transcription Factor	NR5A1	0	0.00301587	-0.00301587
Macrophages	FABP4+	Transcription Factor	TCF4	0	0.00305107	-0.00305107
Macrophages	FABP4+	Transcription Factor	LEF1	0	0.00384984	-0.00384984
Macrophages	FABP4+	Transcription Factor	XBP1	0	0.00556923	-0.00556923
Macrophages	FABP4+	Transcription Factor	NANOG	0.000910381	0.00650466	-0.00559428
Macrophages	FABP4+	Transcription Factor	ESR2	0	0.00679119	-0.00679119
Macrophages	FABP4+	Transcription Factor	ETS1	0	0.0069956	-0.0069956
Macrophages	FABP4+	Transcription Factor	NF1	0	0.0073067	-0.0073067
Macrophages	FABP4+	Transcription Factor	SMAD3	0	0.00735351	-0.00735351
Macrophages	FABP4+	Transcription Factor	ARNT	0.0474379	0.0549423	-0.00750445
Macrophages	FABP4+	Transcription Factor	JUNB	0	0.00770541	-0.00770541
Macrophages	FABP4+	Transcription Factor	JUN	0.00933227	0.0173933	-0.00806104
Macrophages	FABP4+	Transcription Factor	RARA	0.087965	0.097278	-0.00931302
Macrophages	FABP4+	Transcription Factor	PITX1	0	0.00941755	-0.00941755
Macrophages	FABP4+	Transcription Factor	KLF6	0.0100108	0.0199491	-0.00993823
Macrophages	FABP4+	Transcription Factor	NFYA	0	0.010047	-0.010047
Macrophages	FABP4+	Transcription Factor	GATA2	0	0.010201	-0.010201
Macrophages	FABP4+	Transcription Factor	ABL1	0	0.0104594	-0.0104594
Macrophages	FABP4+	Transcription Factor	E2F4	0	0.0107725	-0.0107725
Macrophages	FABP4+	Transcription Factor	HDAC7	0	0.0108406	-0.0108406
Macrophages	FABP4+	Transcription Factor	CTNNB1	0	0.0112924	-0.0112924
Macrophages	FABP4+	Transcription Factor	PAX5	0	0.012313	-0.012313
Macrophages	FABP4+	Transcription Factor	GATA3	0	0.0125085	-0.0125085
Macrophages	FABP4+	Transcription Factor	STAT3	0	0.0127222	-0.0127222
Macrophages	FABP4+	Transcription Factor	CEBPA	0	0.0128373	-0.0128373
Macrophages	FABP4+	Transcription Factor	NR1H4	0.00314495	0.0162615	-0.0131166
Macrophages	FABP4+	Transcription Factor	MYCN	0	0.013346	-0.013346
Macrophages	FABP4+	Transcription Factor	ESR1	0	0.0133715	-0.0133715
Macrophages	FABP4+	Transcription Factor	ZEB1	0.00428757	0.0189572	-0.0146696
Macrophages	FABP4+	Transcription Factor	NR1I2	0	0.0151634	-0.0151634
Macrophages	FABP4+	Transcription Factor	E2F3	0	0.0164718	-0.0164718
Macrophages	FABP4+	Transcription Factor	SNAI2	0	0.0169894	-0.0169894
Macrophages	FABP4+	Transcription Factor	POU2F1	0.0208259	0.0380078	-0.0171818
Macrophages	FABP4+	Transcription Factor	REST	0.0469518	0.0642337	-0.0172819
Macrophages	FABP4+	Transcription Factor	KLF5	0	0.0174129	-0.0174129
Macrophages	FABP4+	Transcription Factor	TP63	0	0.0184269	-0.0184269
Macrophages	FABP4+	Transcription Factor	NR4A1	0.00161242	0.020697	-0.0190846
Macrophages	FABP4+	Transcription Factor	TCF3	0.00500971	0.0242064	-0.0191966
Macrophages	FABP4+	Transcription Factor	YY1	0.0153835	0.0347234	-0.0193398
Macrophages	FABP4+	Transcription Factor	MSC	0.000382414	0.0225235	-0.0221411
Macrophages	FABP4+	Transcription Factor	RXRA	0	0.0223997	-0.0223997
Macrophages	FABP4+	Transcription Factor	FLI1	0	0.0235159	-0.0235159
Macrophages	FABP4+	Transcription Factor	CTCF	0	0.0244953	-0.0244953
Macrophages	FABP4+	Transcription Factor	PARP1	0	0.0279539	-0.0279539
Macrophages	FABP4+	Transcription Factor	STAT4	0	0.0280569	-0.0280569
Macrophages	FABP4+	Transcription Factor	KAT2B	0	0.028445	-0.028445
Macrophages	FABP4+	Transcription Factor	FOXA2	0	0.0304952	-0.0304952
Macrophages	FABP4+	Transcription Factor	SP4	0	0.0306912	-0.0306912
Macrophages	FABP4+	Transcription Factor	STAT6	0	0.0316397	-0.0316397
Macrophages	FABP4+	Transcription Factor	VHL	0.0476727	0.0793828	-0.0317101
Macrophages	FABP4+	Transcription Factor	ATF3	0.0035965	0.0359096	-0.0323131
Macrophages	FABP4+	Transcription Factor	NFKB1	0	0.0327755	-0.0327755
Macrophages	FABP4+	Transcription Factor	CEBPD	0	0.0333005	-0.0333005
Macrophages	FABP4+	Transcription Factor	IRF8	0	0.0334433	-0.0334433
Macrophages	FABP4+	Transcription Factor	ING4	0	0.0361406	-0.0361406
Macrophages	FABP4+	Transcription Factor	ZNF382	0	0.0381114	-0.0381114
Macrophages	FABP4+	Transcription Factor	NFKBIA	0	0.0403648	-0.0403648
Macrophages	FABP4+	Transcription Factor	HOXA10	0	0.0412121	-0.0412121
Macrophages	FABP4+	Transcription Factor	FOXA1	0	0.0413028	-0.0413028
Macrophages	FABP4+	Transcription Factor	HMGA1	0	0.042452	-0.042452
Macrophages	FABP4+	Transcription Factor	SP3	0	0.0439009	-0.0439009
Macrophages	FABP4+	Transcription Factor	KLF2	0.0149609	0.0608073	-0.0458464
Macrophages	FABP4+	Transcription Factor	REL	0	0.0464383	-0.0464383
Macrophages	FABP4+	Transcription Factor	SNAI1	0	0.0474146	-0.0474146
Macrophages	FABP4+	Transcription Factor	IRF3	0	0.0474579	-0.0474579
Macrophages	FABP4+	Transcription Factor	APC	0	0.0475181	-0.0475181
Macrophages	FABP4+	Transcription Factor	SATB1	0	0.0488912	-0.0488912
Macrophages	FABP4+	Transcription Factor	MYC	0	0.0497401	-0.0497401
Macrophages	FABP4+	Transcription Factor	POU5F1	0	0.0504458	-0.0504458
Macrophages	FABP4+	Transcription Factor	RUNX2	0.0435162	0.0969187	-0.0534025
Macrophages	FABP4+	Transcription Factor	GLI1	0	0.0534797	-0.0534797
Macrophages	FABP4+	Transcription Factor	STAT1	0	0.06372	-0.06372
Macrophages	FABP4+	Transcription Factor	SOX2	0	0.0686652	-0.0686652
Macrophages	FABP4+	Transcription Factor	HIF1A	0	0.0768114	-0.0768114
Macrophages	FABP4+	Transcription Factor	RELA	0	0.0799768	-0.0799768
Macrophages	FABP4+	Transcription Factor	USF1	0	0.0841855	-0.0841855
Macrophages	FABP4+	Transcription Factor	PTTG1	0	0.0864449	-0.0864449
Macrophages	FABP4+	Transcription Factor	USF2	0	0.102102	-0.102102
Macrophages	FABP4+	Transcription Factor	GATA4	0.00612934	0.123843	-0.117714
Macrophages	FABP4+	Transcription Factor	SP1	0	0.204285	-0.204285
Macrophages	FCN1 SPP+	Pathway	REACTIVE_OXYGEN_SPECIES_PATHWAY	0.0562157	0.0135781	0.0426376
Macrophages	FCN1 SPP+	Pathway	PEROXISOME	0.0323996	0.00379687	0.0286027
Macrophages	FCN1 SPP+	Pathway	PROTEIN_SECRETION	0.00259151	0	0.00259151
Macrophages	FCN1 SPP+	Pathway	WNT_BETA_CATENIN_SIGNALING	0	0	0
Macrophages	FCN1 SPP+	Pathway	TGF_BETA_SIGNALING	0	0	0
Macrophages	FCN1 SPP+	Pathway	DNA_REPAIR	0	0	0
Macrophages	FCN1 SPP+	Pathway	NOTCH_SIGNALING	0	0	0
Macrophages	FCN1 SPP+	Pathway	APICAL_SURFACE	0	0	0
Macrophages	FCN1 SPP+	Pathway	HEDGEHOG_SIGNALING	0	0	0
Macrophages	FCN1 SPP+	Pathway	MYC_TARGETS_V2	0	0	0
Macrophages	FCN1 SPP+	Pathway	SPERMATOGENESIS	0	0	0
Macrophages	FCN1 SPP+	Pathway	ESTROGEN_RESPONSE_EARLY	0	0.019668	-0.019668
Macrophages	FCN1 SPP+	Pathway	IL6_JAK_STAT3_SIGNALING	0	0.0566243	-0.0566243
Macrophages	FCN1 SPP+	Pathway	BILE_ACID_METABOLISM	0.0583504	0.136696	-0.078346
Macrophages	FCN1 SPP+	Pathway	CHOLESTEROL_HOMEOSTASIS	0	0.0841893	-0.0841893
Macrophages	FCN1 SPP+	Pathway	PANCREAS_BETA_CELLS	0	0.11116	-0.11116
Macrophages	FCN1 SPP+	Pathway	KRAS_SIGNALING_DN	0	0.111442	-0.111442
Macrophages	FCN1 SPP+	Pathway	FATTY_ACID_METABOLISM	0	0.170804	-0.170804
Macrophages	FCN1 SPP+	Pathway	HEME_METABOLISM	0.0346377	0.20723	-0.172592
Macrophages	FCN1 SPP+	Pathway	ESTROGEN_RESPONSE_LATE	0	0.172749	-0.172749
Macrophages	FCN1 SPP+	Pathway	ANGIOGENESIS	0	0.174793	-0.174793
Macrophages	FCN1 SPP+	Pathway	APOPTOSIS	0	0.197314	-0.197314
Macrophages	FCN1 SPP+	Pathway	ADIPOGENESIS	0.0665722	0.267397	-0.200824
Macrophages	FCN1 SPP+	Pathway	UV_RESPONSE_UP	0	0.201512	-0.201512
Macrophages	FCN1 SPP+	Pathway	PI3K_AKT_MTOR_SIGNALING	0	0.209912	-0.209912
Macrophages	FCN1 SPP+	Pathway	IL2_STAT5_SIGNALING	0	0.22334	-0.22334
Macrophages	FCN1 SPP+	Pathway	TNFA_SIGNALING_VIA_NFKB	0	0.253306	-0.253306
Macrophages	FCN1 SPP+	Pathway	UV_RESPONSE_DN	0	0.276878	-0.276878
Macrophages	FCN1 SPP+	Pathway	XENOBIOTIC_METABOLISM	0.0397455	0.317528	-0.277782
Macrophages	FCN1 SPP+	Pathway	HYPOXIA	0	0.298904	-0.298904
Macrophages	FCN1 SPP+	Pathway	MTORC1_SIGNALING	0	0.299172	-0.299172
Macrophages	FCN1 SPP+	Pathway	INFLAMMATORY_RESPONSE	0	0.304377	-0.304377
Macrophages	FCN1 SPP+	Pathway	APICAL_JUNCTION	0	0.305059	-0.305059
Macrophages	FCN1 SPP+	Pathway	EPITHELIAL_MESENCHYMAL_TRANSITION	0	0.30724	-0.30724
Macrophages	FCN1 SPP+	Pathway	INTERFERON_ALPHA_RESPONSE	0	0.317044	-0.317044
Macrophages	FCN1 SPP+	Pathway	P53_PATHWAY	0	0.319499	-0.319499
Macrophages	FCN1 SPP+	Pathway	MITOTIC_SPINDLE	0	0.319564	-0.319564
Macrophages	FCN1 SPP+	Pathway	COAGULATION	0.0832465	0.403367	-0.32012
Macrophages	FCN1 SPP+	Pathway	G2M_CHECKPOINT	0	0.326923	-0.326923
Macrophages	FCN1 SPP+	Pathway	MYC_TARGETS_V1	0	0.329139	-0.329139
Macrophages	FCN1 SPP+	Pathway	E2F_TARGETS	0	0.329663	-0.329663
Macrophages	FCN1 SPP+	Pathway	ANDROGEN_RESPONSE	0	0.330492	-0.330492
Macrophages	FCN1 SPP+	Pathway	UNFOLDED_PROTEIN_RESPONSE	0	0.339842	-0.339842
Macrophages	FCN1 SPP+	Pathway	GLYCOLYSIS	0	0.341311	-0.341311
Macrophages	FCN1 SPP+	Pathway	MYOGENESIS	0	0.358705	-0.358705
Macrophages	FCN1 SPP+	Pathway	INTERFERON_GAMMA_RESPONSE	0	0.363052	-0.363052
Macrophages	FCN1 SPP+	Pathway	OXIDATIVE_PHOSPHORYLATION	0.0360174	0.407454	-0.371437
Macrophages	FCN1 SPP+	Pathway	ALLOGRAFT_REJECTION	0.0368082	0.463708	-0.4269
Macrophages	FCN1 SPP+	Pathway	KRAS_SIGNALING_UP	0	0.442762	-0.442762
Macrophages	FCN1 SPP+	Pathway	COMPLEMENT	0.00720959	0.496725	-0.489515
Macrophages	FCN1 SPP+	Transcription Factor	RUNX2	0.0661039	0	0.0661039
Macrophages	FCN1 SPP+	Transcription Factor	FOXA2	0.0529097	0	0.0529097
Macrophages	FCN1 SPP+	Transcription Factor	NR1H4	0.0473772	0	0.0473772
Macrophages	FCN1 SPP+	Transcription Factor	SP4	0.0343677	0	0.0343677
Macrophages	FCN1 SPP+	Transcription Factor	TCF3	0.0319849	0	0.0319849
Macrophages	FCN1 SPP+	Transcription Factor	FOXM1	0.0286559	0	0.0286559
Macrophages	FCN1 SPP+	Transcription Factor	RXRA	0.0273334	0	0.0273334
Macrophages	FCN1 SPP+	Transcription Factor	NR5A1	0.0267032	0	0.0267032
Macrophages	FCN1 SPP+	Transcription Factor	FOXP3	0.0232787	0	0.0232787
Macrophages	FCN1 SPP+	Transcription Factor	SREBF2	0.0179664	0	0.0179664
Macrophages	FCN1 SPP+	Transcription Factor	FOXA1	0.017053	0	0.017053
Macrophages	FCN1 SPP+	Transcription Factor	ATF3	0.0168816	0	0.0168816
Macrophages	FCN1 SPP+	Transcription Factor	HNF4A	0.0307947	0.0193163	0.0114784
Macrophages	FCN1 SPP+	Transcription Factor	TP73	0.00494937	0	0.00494937
Macrophages	FCN1 SPP+	Transcription Factor	MSC	0.00390701	0	0.00390701
Macrophages	FCN1 SPP+	Transcription Factor	IRF8	0.00380353	0	0.00380353
Macrophages	FCN1 SPP+	Transcription Factor	TFDP1	0.00375985	0	0.00375985
Macrophages	FCN1 SPP+	Transcription Factor	SOX9	0.00193578	0	0.00193578
Macrophages	FCN1 SPP+	Transcription Factor	REST	0.0624148	0.0611338	0.00128108
Macrophages	FCN1 SPP+	Transcription Factor	ABL1	0	0	0
Macrophages	FCN1 SPP+	Transcription Factor	AHR	0	0	0
Macrophages	FCN1 SPP+	Transcription Factor	AR	0	0	0
Macrophages	FCN1 SPP+	Transcription Factor	ARNT	0	0	0
Macrophages	FCN1 SPP+	Transcription Factor	ATF2	0	0	0
Macrophages	FCN1 SPP+	Transcription Factor	ATF6	0	0	0
Macrophages	FCN1 SPP+	Transcription Factor	ATM	0	0	0
Macrophages	FCN1 SPP+	Transcription Factor	BCL6	0	0	0
Macrophages	FCN1 SPP+	Transcription Factor	BRCA1	0	0	0
Macrophages	FCN1 SPP+	Transcription Factor	CEBPB	0	0	0
Macrophages	FCN1 SPP+	Transcription Factor	CEBPD	0	0	0
Macrophages	FCN1 SPP+	Transcription Factor	CLOCK	0	0	0
Macrophages	FCN1 SPP+	Transcription Factor	CREM	0	0	0
Macrophages	FCN1 SPP+	Transcription Factor	CTCF	0	0	0
Macrophages	FCN1 SPP+	Transcription Factor	CTNNB1	0	0	0
Macrophages	FCN1 SPP+	Transcription Factor	DDIT3	0	0	0
Macrophages	FCN1 SPP+	Transcription Factor	DNMT1	0	0	0
Macrophages	FCN1 SPP+	Transcription Factor	E2F3	0	0	0
Macrophages	FCN1 SPP+	Transcription Factor	E2F4	0	0	0
Macrophages	FCN1 SPP+	Transcription Factor	ELK1	0	0	0
Macrophages	FCN1 SPP+	Transcription Factor	ERG	0	0	0
Macrophages	FCN1 SPP+	Transcription Factor	ESR1	0	0	0
Macrophages	FCN1 SPP+	Transcription Factor	ESR2	0	0	0
Macrophages	FCN1 SPP+	Transcription Factor	ETS2	0	0	0
Macrophages	FCN1 SPP+	Transcription Factor	ETV4	0	0	0
Macrophages	FCN1 SPP+	Transcription Factor	FOSL2	0	0	0
Macrophages	FCN1 SPP+	Transcription Factor	GATA1	0	0	0
Macrophages	FCN1 SPP+	Transcription Factor	GATA2	0	0	0
Macrophages	FCN1 SPP+	Transcription Factor	GATA3	0	0	0
Macrophages	FCN1 SPP+	Transcription Factor	GLI1	0	0	0
Macrophages	FCN1 SPP+	Transcription Factor	GLI2	0	0	0
Macrophages	FCN1 SPP+	Transcription Factor	HDAC3	0	0	0
Macrophages	FCN1 SPP+	Transcription Factor	HDAC4	0	0	0
Macrophages	FCN1 SPP+	Transcription Factor	HDAC7	0	0	0
Macrophages	FCN1 SPP+	Transcription Factor	HDAC9	0	0	0
Macrophages	FCN1 SPP+	Transcription Factor	HMGA1	0	0	0
Macrophages	FCN1 SPP+	Transcription Factor	ING4	0	0	0
Macrophages	FCN1 SPP+	Transcription Factor	IRF1	0	0	0
Macrophages	FCN1 SPP+	Transcription Factor	JUNB	0	0	0
Macrophages	FCN1 SPP+	Transcription Factor	KAT2B	0	0	0
Macrophages	FCN1 SPP+	Transcription Factor	KLF2	0	0	0
Macrophages	FCN1 SPP+	Transcription Factor	KLF5	0	0	0
Macrophages	FCN1 SPP+	Transcription Factor	KLF6	0	0	0
Macrophages	FCN1 SPP+	Transcription Factor	LEF1	0	0	0
Macrophages	FCN1 SPP+	Transcription Factor	MITF	0	0	0
Macrophages	FCN1 SPP+	Transcription Factor	MTA1	0	0	0
Macrophages	FCN1 SPP+	Transcription Factor	NF1	0	0	0
Macrophages	FCN1 SPP+	Transcription Factor	NFE2L2	0	0	0
Macrophages	FCN1 SPP+	Transcription Factor	NFYA	0	0	0
Macrophages	FCN1 SPP+	Transcription Factor	NFYB	0	0	0
Macrophages	FCN1 SPP+	Transcription Factor	NFYC	0	0	0
Macrophages	FCN1 SPP+	Transcription Factor	NPM1	0	0	0
Macrophages	FCN1 SPP+	Transcription Factor	NR3C1	0	0	0
Macrophages	FCN1 SPP+	Transcription Factor	NR4A1	0	0	0
Macrophages	FCN1 SPP+	Transcription Factor	NRF1	0	0	0
Macrophages	FCN1 SPP+	Transcription Factor	PARP1	0	0	0
Macrophages	FCN1 SPP+	Transcription Factor	PAX5	0	0	0
Macrophages	FCN1 SPP+	Transcription Factor	PGR	0	0	0
Macrophages	FCN1 SPP+	Transcription Factor	PITX1	0	0	0
Macrophages	FCN1 SPP+	Transcription Factor	PML	0	0	0
Macrophages	FCN1 SPP+	Transcription Factor	PPARD	0	0	0
Macrophages	FCN1 SPP+	Transcription Factor	RB1	0	0	0
Macrophages	FCN1 SPP+	Transcription Factor	RUNX1	0	0	0
Macrophages	FCN1 SPP+	Transcription Factor	RUNX3	0	0	0
Macrophages	FCN1 SPP+	Transcription Factor	SATB1	0	0	0
Macrophages	FCN1 SPP+	Transcription Factor	SIRT1	0	0	0
Macrophages	FCN1 SPP+	Transcription Factor	SMAD3	0	0	0
Macrophages	FCN1 SPP+	Transcription Factor	SMAD4	0	0	0
Macrophages	FCN1 SPP+	Transcription Factor	SNAI2	0	0	0
Macrophages	FCN1 SPP+	Transcription Factor	SOX2	0	0	0
Macrophages	FCN1 SPP+	Transcription Factor	SREBF1	0	0	0
Macrophages	FCN1 SPP+	Transcription Factor	SRF	0	0	0
Macrophages	FCN1 SPP+	Transcription Factor	STAT4	0	0	0
Macrophages	FCN1 SPP+	Transcription Factor	STAT5A	0	0	0
Macrophages	FCN1 SPP+	Transcription Factor	STAT6	0	0	0
Macrophages	FCN1 SPP+	Transcription Factor	TBP	0	0	0
Macrophages	FCN1 SPP+	Transcription Factor	TCF7L2	0	0	0
Macrophages	FCN1 SPP+	Transcription Factor	TP63	0	0	0
Macrophages	FCN1 SPP+	Transcription Factor	TWIST1	0	0	0
Macrophages	FCN1 SPP+	Transcription Factor	TWIST2	0	0	0
Macrophages	FCN1 SPP+	Transcription Factor	VHL	0	0	0
Macrophages	FCN1 SPP+	Transcription Factor	WT1	0	0	0
Macrophages	FCN1 SPP+	Transcription Factor	YBX1	0	0	0
Macrophages	FCN1 SPP+	Transcription Factor	HOXA10	0	0	0
Macrophages	FCN1 SPP+	Transcription Factor	IRF7	0	0	0
Macrophages	FCN1 SPP+	Transcription Factor	POU5F1	0	0	0
Macrophages	FCN1 SPP+	Transcription Factor	ZNF382	0	0	0
Macrophages	FCN1 SPP+	Transcription Factor	TFAP2A	0.0130137	0.0139751	-0.000961477
Macrophages	FCN1 SPP+	Transcription Factor	ZEB1	0.00558804	0.00986368	-0.00427564
Macrophages	FCN1 SPP+	Transcription Factor	NFKBIA	0	0.00827518	-0.00827518
Macrophages	FCN1 SPP+	Transcription Factor	USF2	0.0215276	0.0345859	-0.0130583
Macrophages	FCN1 SPP+	Transcription Factor	TCF4	0	0.0148082	-0.0148082
Macrophages	FCN1 SPP+	Transcription Factor	CREB1	0	0.0164194	-0.0164194
Macrophages	FCN1 SPP+	Transcription Factor	FLI1	0	0.0169067	-0.0169067
Macrophages	FCN1 SPP+	Transcription Factor	MYB	0	0.0173616	-0.0173616
Macrophages	FCN1 SPP+	Transcription Factor	JUND	0	0.0194094	-0.0194094
Macrophages	FCN1 SPP+	Transcription Factor	CDX2	0	0.0211232	-0.0211232
Macrophages	FCN1 SPP+	Transcription Factor	RFXAP	0	0.0216004	-0.0216004
Macrophages	FCN1 SPP+	Transcription Factor	RARA	0	0.0250802	-0.0250802
Macrophages	FCN1 SPP+	Transcription Factor	APC	0	0.0282919	-0.0282919
Macrophages	FCN1 SPP+	Transcription Factor	EP300	0	0.0287949	-0.0287949
Macrophages	FCN1 SPP+	Transcription Factor	RFX1	0	0.0290293	-0.0290293
Macrophages	FCN1 SPP+	Transcription Factor	CREBBP	0	0.0290346	-0.0290346
Macrophages	FCN1 SPP+	Transcription Factor	PTTG1	0	0.0321071	-0.0321071
Macrophages	FCN1 SPP+	Transcription Factor	RFXANK	0	0.0340996	-0.0340996
Macrophages	FCN1 SPP+	Transcription Factor	RFX5	0	0.0373574	-0.0373574
Macrophages	FCN1 SPP+	Transcription Factor	NANOG	0.00873786	0.056166	-0.0474281
Macrophages	FCN1 SPP+	Transcription Factor	FOXO3	0	0.0492402	-0.0492402
Macrophages	FCN1 SPP+	Transcription Factor	MYCN	0	0.0507761	-0.0507761
Macrophages	FCN1 SPP+	Transcription Factor	HDAC1	0	0.0508734	-0.0508734
Macrophages	FCN1 SPP+	Transcription Factor	KLF4	0	0.0536258	-0.0536258
Macrophages	FCN1 SPP+	Transcription Factor	HSF1	0	0.054253	-0.054253
Macrophages	FCN1 SPP+	Transcription Factor	EZH2	0	0.05726	-0.05726
Macrophages	FCN1 SPP+	Transcription Factor	POU2F1	0	0.0749255	-0.0749255
Macrophages	FCN1 SPP+	Transcription Factor	USF1	0.013111	0.0904898	-0.0773787
Macrophages	FCN1 SPP+	Transcription Factor	MYC	0	0.0824602	-0.0824602
Macrophages	FCN1 SPP+	Transcription Factor	VDR	0	0.0905217	-0.0905217
Macrophages	FCN1 SPP+	Transcription Factor	EGR1	0	0.10253	-0.10253
Macrophages	FCN1 SPP+	Transcription Factor	PPARG	0	0.105957	-0.105957
Macrophages	FCN1 SPP+	Transcription Factor	FOXO1	0	0.108383	-0.108383
Macrophages	FCN1 SPP+	Transcription Factor	ETS1	0	0.117874	-0.117874
Macrophages	FCN1 SPP+	Transcription Factor	E2F1	0	0.118025	-0.118025
Macrophages	FCN1 SPP+	Transcription Factor	SP3	0	0.122818	-0.122818
Macrophages	FCN1 SPP+	Transcription Factor	GATA4	0	0.126774	-0.126774
Macrophages	FCN1 SPP+	Transcription Factor	FOS	0	0.131749	-0.131749
Macrophages	FCN1 SPP+	Transcription Factor	ATF1	0	0.142216	-0.142216
Macrophages	FCN1 SPP+	Transcription Factor	CREB5	0	0.157195	-0.157195
Macrophages	FCN1 SPP+	Transcription Factor	TP53	0	0.158875	-0.158875
Macrophages	FCN1 SPP+	Transcription Factor	CIITA	0	0.165666	-0.165666
Macrophages	FCN1 SPP+	Transcription Factor	PPARA	0	0.178354	-0.178354
Macrophages	FCN1 SPP+	Transcription Factor	HIF1A	0	0.19422	-0.19422
Macrophages	FCN1 SPP+	Transcription Factor	SPI1	0.0106937	0.216931	-0.206238
Macrophages	FCN1 SPP+	Transcription Factor	STAT3	0	0.208658	-0.208658
Macrophages	FCN1 SPP+	Transcription Factor	NFIC	0	0.210334	-0.210334
Macrophages	FCN1 SPP+	Transcription Factor	REL	0	0.210906	-0.210906
Macrophages	FCN1 SPP+	Transcription Factor	STAT2	0	0.212463	-0.212463
Macrophages	FCN1 SPP+	Transcription Factor	HDAC2	0	0.222182	-0.222182
Macrophages	FCN1 SPP+	Transcription Factor	NR1I2	0	0.233854	-0.233854
Macrophages	FCN1 SPP+	Transcription Factor	YY1	0	0.244182	-0.244182
Macrophages	FCN1 SPP+	Transcription Factor	RELA	0	0.259615	-0.259615
Macrophages	FCN1 SPP+	Transcription Factor	JUN	0.00213984	0.26738	-0.26524
Macrophages	FCN1 SPP+	Transcription Factor	IRF3	0	0.269047	-0.269047
Macrophages	FCN1 SPP+	Transcription Factor	XBP1	0	0.272423	-0.272423
Macrophages	FCN1 SPP+	Transcription Factor	CEBPA	0	0.284016	-0.284016
Macrophages	FCN1 SPP+	Transcription Factor	ATF4	0	0.321612	-0.321612
Macrophages	FCN1 SPP+	Transcription Factor	NFKB1	0.00387506	0.327212	-0.323337
Macrophages	FCN1 SPP+	Transcription Factor	STAT1	0	0.35233	-0.35233
Macrophages	FCN1 SPP+	Transcription Factor	SP1	0	0.361094	-0.361094
Macrophages	FCN1+	Pathway	OXIDATIVE_PHOSPHORYLATION	0.10071	0	0.10071
Macrophages	FCN1+	Pathway	APICAL_JUNCTION	0.0671291	0	0.0671291
Macrophages	FCN1+	Pathway	ESTROGEN_RESPONSE_LATE	0.0317555	0	0.0317555
Macrophages	FCN1+	Pathway	HYPOXIA	0.027841	0	0.027841
Macrophages	FCN1+	Pathway	CHOLESTEROL_HOMEOSTASIS	0	0	0
Macrophages	FCN1+	Pathway	MITOTIC_SPINDLE	0	0	0
Macrophages	FCN1+	Pathway	WNT_BETA_CATENIN_SIGNALING	0	0	0
Macrophages	FCN1+	Pathway	TGF_BETA_SIGNALING	0	0	0
Macrophages	FCN1+	Pathway	IL6_JAK_STAT3_SIGNALING	0	0	0
Macrophages	FCN1+	Pathway	G2M_CHECKPOINT	0	0	0
Macrophages	FCN1+	Pathway	APOPTOSIS	0	0	0
Macrophages	FCN1+	Pathway	NOTCH_SIGNALING	0	0	0
Macrophages	FCN1+	Pathway	ESTROGEN_RESPONSE_EARLY	0	0	0
Macrophages	FCN1+	Pathway	MYOGENESIS	0	0	0
Macrophages	FCN1+	Pathway	INTERFERON_ALPHA_RESPONSE	0	0	0
Macrophages	FCN1+	Pathway	INTERFERON_GAMMA_RESPONSE	0	0	0
Macrophages	FCN1+	Pathway	APICAL_SURFACE	0	0	0
Macrophages	FCN1+	Pathway	HEDGEHOG_SIGNALING	0	0	0
Macrophages	FCN1+	Pathway	UNFOLDED_PROTEIN_RESPONSE	0	0	0
Macrophages	FCN1+	Pathway	PI3K_AKT_MTOR_SIGNALING	0	0	0
Macrophages	FCN1+	Pathway	MYC_TARGETS_V1	0	0	0
Macrophages	FCN1+	Pathway	MYC_TARGETS_V2	0	0	0
Macrophages	FCN1+	Pathway	EPITHELIAL_MESENCHYMAL_TRANSITION	0	0	0
Macrophages	FCN1+	Pathway	FATTY_ACID_METABOLISM	0	0	0
Macrophages	FCN1+	Pathway	GLYCOLYSIS	0	0	0
Macrophages	FCN1+	Pathway	UV_RESPONSE_UP	0	0	0
Macrophages	FCN1+	Pathway	UV_RESPONSE_DN	0	0	0
Macrophages	FCN1+	Pathway	ANGIOGENESIS	0	0	0
Macrophages	FCN1+	Pathway	HEME_METABOLISM	0	0	0
Macrophages	FCN1+	Pathway	PEROXISOME	0	0	0
Macrophages	FCN1+	Pathway	ALLOGRAFT_REJECTION	0	0	0
Macrophages	FCN1+	Pathway	SPERMATOGENESIS	0	0	0
Macrophages	FCN1+	Pathway	KRAS_SIGNALING_UP	0	0	0
Macrophages	FCN1+	Pathway	KRAS_SIGNALING_DN	0	0	0
Macrophages	FCN1+	Pathway	PANCREAS_BETA_CELLS	0	0	0
Macrophages	FCN1+	Pathway	P53_PATHWAY	0	0.00369759	-0.00369759
Macrophages	FCN1+	Pathway	E2F_TARGETS	0	0.0181784	-0.0181784
Macrophages	FCN1+	Pathway	MTORC1_SIGNALING	0	0.0403785	-0.0403785
Macrophages	FCN1+	Pathway	BILE_ACID_METABOLISM	0	0.0417282	-0.0417282
Macrophages	FCN1+	Pathway	IL2_STAT5_SIGNALING	0	0.0467001	-0.0467001
Macrophages	FCN1+	Pathway	PROTEIN_SECRETION	0	0.049434	-0.049434
Macrophages	FCN1+	Pathway	ADIPOGENESIS	0	0.0754773	-0.0754773
Macrophages	FCN1+	Pathway	DNA_REPAIR	0	0.102087	-0.102087
Macrophages	FCN1+	Pathway	ANDROGEN_RESPONSE	0	0.117966	-0.117966
Macrophages	FCN1+	Pathway	TNFA_SIGNALING_VIA_NFKB	0	0.125104	-0.125104
Macrophages	FCN1+	Pathway	INFLAMMATORY_RESPONSE	0	0.129342	-0.129342
Macrophages	FCN1+	Pathway	XENOBIOTIC_METABOLISM	0	0.170424	-0.170424
Macrophages	FCN1+	Pathway	COMPLEMENT	0	0.229533	-0.229533
Macrophages	FCN1+	Pathway	REACTIVE_OXYGEN_SPECIES_PATHWAY	0	0.352548	-0.352548
Macrophages	FCN1+	Pathway	COAGULATION	0	0.403021	-0.403021
Macrophages	FCN1+	Transcription Factor	MECP2	0.0173002	0	0.0173002
Macrophages	FCN1+	Transcription Factor	EP300	0.0109887	0	0.0109887
Macrophages	FCN1+	Transcription Factor	RELA	0.00733408	0	0.00733408
Macrophages	FCN1+	Transcription Factor	NFKB1	0.00346577	0	0.00346577
Macrophages	FCN1+	Transcription Factor	ABL1	0	0	0
Macrophages	FCN1+	Transcription Factor	AHR	0	0	0
Macrophages	FCN1+	Transcription Factor	ARNT	0	0	0
Macrophages	FCN1+	Transcription Factor	ATF1	0	0	0
Macrophages	FCN1+	Transcription Factor	ATF2	0	0	0
Macrophages	FCN1+	Transcription Factor	ATF3	0	0	0
Macrophages	FCN1+	Transcription Factor	ATF6	0	0	0
Macrophages	FCN1+	Transcription Factor	ATM	0	0	0
Macrophages	FCN1+	Transcription Factor	BCL6	0	0	0
Macrophages	FCN1+	Transcription Factor	BRCA1	0	0	0
Macrophages	FCN1+	Transcription Factor	CDX2	0	0	0
Macrophages	FCN1+	Transcription Factor	CEBPA	0	0	0
Macrophages	FCN1+	Transcription Factor	CEBPB	0	0	0
Macrophages	FCN1+	Transcription Factor	CEBPD	0	0	0
Macrophages	FCN1+	Transcription Factor	CIITA	0	0	0
Macrophages	FCN1+	Transcription Factor	CLOCK	0	0	0
Macrophages	FCN1+	Transcription Factor	CREB1	0	0	0
Macrophages	FCN1+	Transcription Factor	CREBBP	0	0	0
Macrophages	FCN1+	Transcription Factor	CREM	0	0	0
Macrophages	FCN1+	Transcription Factor	CTCF	0	0	0
Macrophages	FCN1+	Transcription Factor	DDIT3	0	0	0
Macrophages	FCN1+	Transcription Factor	DNMT1	0	0	0
Macrophages	FCN1+	Transcription Factor	E2F1	0	0	0
Macrophages	FCN1+	Transcription Factor	E2F3	0	0	0
Macrophages	FCN1+	Transcription Factor	E2F4	0	0	0
Macrophages	FCN1+	Transcription Factor	ELK1	0	0	0
Macrophages	FCN1+	Transcription Factor	ERG	0	0	0
Macrophages	FCN1+	Transcription Factor	ESR1	0	0	0
Macrophages	FCN1+	Transcription Factor	ETS1	0	0	0
Macrophages	FCN1+	Transcription Factor	ETS2	0	0	0
Macrophages	FCN1+	Transcription Factor	ETV4	0	0	0
Macrophages	FCN1+	Transcription Factor	EZH2	0	0	0
Macrophages	FCN1+	Transcription Factor	FOS	0	0	0
Macrophages	FCN1+	Transcription Factor	FOXA1	0	0	0
Macrophages	FCN1+	Transcription Factor	FOXO1	0	0	0
Macrophages	FCN1+	Transcription Factor	FOXO3	0	0	0
Macrophages	FCN1+	Transcription Factor	GATA1	0	0	0
Macrophages	FCN1+	Transcription Factor	GLI1	0	0	0
Macrophages	FCN1+	Transcription Factor	HDAC1	0	0	0
Macrophages	FCN1+	Transcription Factor	HDAC3	0	0	0
Macrophages	FCN1+	Transcription Factor	HDAC4	0	0	0
Macrophages	FCN1+	Transcription Factor	HDAC7	0	0	0
Macrophages	FCN1+	Transcription Factor	HDAC9	0	0	0
Macrophages	FCN1+	Transcription Factor	HIF1A	0	0	0
Macrophages	FCN1+	Transcription Factor	HSF1	0	0	0
Macrophages	FCN1+	Transcription Factor	ING4	0	0	0
Macrophages	FCN1+	Transcription Factor	IRF1	0	0	0
Macrophages	FCN1+	Transcription Factor	IRF8	0	0	0
Macrophages	FCN1+	Transcription Factor	JUN	0	0	0
Macrophages	FCN1+	Transcription Factor	JUNB	0	0	0
Macrophages	FCN1+	Transcription Factor	JUND	0	0	0
Macrophages	FCN1+	Transcription Factor	KAT2B	0	0	0
Macrophages	FCN1+	Transcription Factor	KLF2	0	0	0
Macrophages	FCN1+	Transcription Factor	KLF4	0	0	0
Macrophages	FCN1+	Transcription Factor	KLF5	0	0	0
Macrophages	FCN1+	Transcription Factor	LEF1	0	0	0
Macrophages	FCN1+	Transcription Factor	MITF	0	0	0
Macrophages	FCN1+	Transcription Factor	MTA1	0	0	0
Macrophages	FCN1+	Transcription Factor	MYB	0	0	0
Macrophages	FCN1+	Transcription Factor	MYC	0	0	0
Macrophages	FCN1+	Transcription Factor	MYCN	0	0	0
Macrophages	FCN1+	Transcription Factor	NF1	0	0	0
Macrophages	FCN1+	Transcription Factor	NFE2L2	0	0	0
Macrophages	FCN1+	Transcription Factor	NFIC	0	0	0
Macrophages	FCN1+	Transcription Factor	NFYB	0	0	0
Macrophages	FCN1+	Transcription Factor	NFYC	0	0	0
Macrophages	FCN1+	Transcription Factor	NPM1	0	0	0
Macrophages	FCN1+	Transcription Factor	NR1H4	0	0	0
Macrophages	FCN1+	Transcription Factor	NR3C1	0	0	0
Macrophages	FCN1+	Transcription Factor	NRF1	0	0	0
Macrophages	FCN1+	Transcription Factor	PAX5	0	0	0
Macrophages	FCN1+	Transcription Factor	PGR	0	0	0
Macrophages	FCN1+	Transcription Factor	PML	0	0	0
Macrophages	FCN1+	Transcription Factor	POU2F1	0	0	0
Macrophages	FCN1+	Transcription Factor	PPARA	0	0	0
Macrophages	FCN1+	Transcription Factor	PPARG	0	0	0
Macrophages	FCN1+	Transcription Factor	RARA	0	0	0
Macrophages	FCN1+	Transcription Factor	RB1	0	0	0
Macrophages	FCN1+	Transcription Factor	RFX1	0	0	0
Macrophages	FCN1+	Transcription Factor	RFXANK	0	0	0
Macrophages	FCN1+	Transcription Factor	RFXAP	0	0	0
Macrophages	FCN1+	Transcription Factor	RUNX1	0	0	0
Macrophages	FCN1+	Transcription Factor	RUNX3	0	0	0
Macrophages	FCN1+	Transcription Factor	SIRT1	0	0	0
Macrophages	FCN1+	Transcription Factor	SMAD3	0	0	0
Macrophages	FCN1+	Transcription Factor	SMAD4	0	0	0
Macrophages	FCN1+	Transcription Factor	SNAI2	0	0	0
Macrophages	FCN1+	Transcription Factor	SP3	0	0	0
Macrophages	FCN1+	Transcription Factor	SREBF1	0	0	0
Macrophages	FCN1+	Transcription Factor	SRF	0	0	0
Macrophages	FCN1+	Transcription Factor	STAT1	0	0	0
Macrophages	FCN1+	Transcription Factor	STAT3	0	0	0
Macrophages	FCN1+	Transcription Factor	STAT6	0	0	0
Macrophages	FCN1+	Transcription Factor	TBP	0	0	0
Macrophages	FCN1+	Transcription Factor	TCF4	0	0	0
Macrophages	FCN1+	Transcription Factor	TP63	0	0	0
Macrophages	FCN1+	Transcription Factor	TP73	0	0	0
Macrophages	FCN1+	Transcription Factor	TWIST1	0	0	0
Macrophages	FCN1+	Transcription Factor	USF1	0	0	0
Macrophages	FCN1+	Transcription Factor	VDR	0	0	0
Macrophages	FCN1+	Transcription Factor	VHL	0	0	0
Macrophages	FCN1+	Transcription Factor	WT1	0	0	0
Macrophages	FCN1+	Transcription Factor	XBP1	0	0	0
Macrophages	FCN1+	Transcription Factor	YBX1	0	0	0
Macrophages	FCN1+	Transcription Factor	YY1	0	0	0
Macrophages	FCN1+	Transcription Factor	APC	0	0	0
Macrophages	FCN1+	Transcription Factor	FOSL2	0	0	0
Macrophages	FCN1+	Transcription Factor	FOXA2	0	0	0
Macrophages	FCN1+	Transcription Factor	FOXM1	0	0	0
Macrophages	FCN1+	Transcription Factor	GATA2	0	0	0
Macrophages	FCN1+	Transcription Factor	GATA4	0	0	0
Macrophages	FCN1+	Transcription Factor	GLI2	0	0	0
Macrophages	FCN1+	Transcription Factor	HMGA1	0	0	0
Macrophages	FCN1+	Transcription Factor	HOXA10	0	0	0
Macrophages	FCN1+	Transcription Factor	IRF7	0	0	0
Macrophages	FCN1+	Transcription Factor	MSC	0	0	0
Macrophages	FCN1+	Transcription Factor	NANOG	0	0	0
Macrophages	FCN1+	Transcription Factor	NR4A1	0	0	0
Macrophages	FCN1+	Transcription Factor	NR5A1	0	0	0
Macrophages	FCN1+	Transcription Factor	PITX1	0	0	0
Macrophages	FCN1+	Transcription Factor	POU5F1	0	0	0
Macrophages	FCN1+	Transcription Factor	REST	0	0	0
Macrophages	FCN1+	Transcription Factor	RUNX2	0	0	0
Macrophages	FCN1+	Transcription Factor	RXRA	0	0	0
Macrophages	FCN1+	Transcription Factor	SATB1	0	0	0
Macrophages	FCN1+	Transcription Factor	SOX2	0	0	0
Macrophages	FCN1+	Transcription Factor	SOX9	0	0	0
Macrophages	FCN1+	Transcription Factor	SP4	0	0	0
Macrophages	FCN1+	Transcription Factor	STAT2	0	0	0
Macrophages	FCN1+	Transcription Factor	STAT4	0	0	0
Macrophages	FCN1+	Transcription Factor	TCF3	0	0	0
Macrophages	FCN1+	Transcription Factor	TCF7L2	0	0	0
Macrophages	FCN1+	Transcription Factor	ZEB1	0	0	0
Macrophages	FCN1+	Transcription Factor	ZNF382	0	0	0
Macrophages	FCN1+	Transcription Factor	NFYA	0	0.00270324	-0.00270324
Macrophages	FCN1+	Transcription Factor	TFAP2A	0	0.0035094	-0.0035094
Macrophages	FCN1+	Transcription Factor	SREBF2	0	0.00794363	-0.00794363
Macrophages	FCN1+	Transcription Factor	RFX5	0	0.00837957	-0.00837957
Macrophages	FCN1+	Transcription Factor	CREB5	0	0.014481	-0.014481
Macrophages	FCN1+	Transcription Factor	TWIST2	0	0.0221377	-0.0221377
Macrophages	FCN1+	Transcription Factor	AR	0	0.0248858	-0.0248858
Macrophages	FCN1+	Transcription Factor	CTNNB1	0	0.0325976	-0.0325976
Macrophages	FCN1+	Transcription Factor	FLI1	0	0.0408722	-0.0408722
Macrophages	FCN1+	Transcription Factor	NFKBIA	0	0.0424948	-0.0424948
Macrophages	FCN1+	Transcription Factor	STAT5A	0	0.0510188	-0.0510188
Macrophages	FCN1+	Transcription Factor	EGR1	0	0.0621359	-0.0621359
Macrophages	FCN1+	Transcription Factor	TP53	0	0.0656307	-0.0656307
Macrophages	FCN1+	Transcription Factor	HNF4A	0	0.070004	-0.070004
Macrophages	FCN1+	Transcription Factor	PARP1	0	0.072674	-0.072674
Macrophages	FCN1+	Transcription Factor	USF2	0	0.0729208	-0.0729208
Macrophages	FCN1+	Transcription Factor	ESR2	0	0.0747328	-0.0747328
Macrophages	FCN1+	Transcription Factor	KLF6	0	0.0976511	-0.0976511
Macrophages	FCN1+	Transcription Factor	SP1	0	0.0986921	-0.0986921
Macrophages	FCN1+	Transcription Factor	REL	0	0.0986924	-0.0986924
Macrophages	FCN1+	Transcription Factor	PTTG1	0.000263581	0.108497	-0.108234
Macrophages	FCN1+	Transcription Factor	PPARD	0	0.111081	-0.111081
Macrophages	FCN1+	Transcription Factor	GATA3	0	0.159235	-0.159235
Macrophages	FCN1+	Transcription Factor	NR1I2	0	0.224621	-0.224621
Macrophages	FCN1+	Transcription Factor	IRF3	0	0.24587	-0.24587
Macrophages	FCN1+	Transcription Factor	HDAC2	0	0.28093	-0.28093
Macrophages	FCN1+	Transcription Factor	SPI1	0	0.309487	-0.309487
Macrophages	FCN1+	Transcription Factor	ATF4	0	0.450307	-0.450307
Macrophages	SPP+	Pathway	IL6_JAK_STAT3_SIGNALING	0.0621465	0	0.0621465
Macrophages	SPP+	Pathway	APOPTOSIS	0.165434	0.118285	0.0471482
Macrophages	SPP+	Pathway	INTERFERON_GAMMA_RESPONSE	0.03492	0	0.03492
Macrophages	SPP+	Pathway	DNA_REPAIR	0.0774756	0.0440861	0.0333895
Macrophages	SPP+	Pathway	UV_RESPONSE_UP	0.0180976	0	0.0180976
Macrophages	SPP+	Pathway	WNT_BETA_CATENIN_SIGNALING	0	0	0
Macrophages	SPP+	Pathway	TGF_BETA_SIGNALING	0	0	0
Macrophages	SPP+	Pathway	APICAL_SURFACE	0	0	0
Macrophages	SPP+	Pathway	HEDGEHOG_SIGNALING	0	0	0
Macrophages	SPP+	Pathway	PI3K_AKT_MTOR_SIGNALING	0	0	0
Macrophages	SPP+	Pathway	MYC_TARGETS_V2	0	0	0
Macrophages	SPP+	Pathway	BILE_ACID_METABOLISM	0	0	0
Macrophages	SPP+	Pathway	SPERMATOGENESIS	0	0	0
Macrophages	SPP+	Pathway	OXIDATIVE_PHOSPHORYLATION	0	0.00251082	-0.00251082
Macrophages	SPP+	Pathway	NOTCH_SIGNALING	0	0.0041104	-0.0041104
Macrophages	SPP+	Pathway	INTERFERON_ALPHA_RESPONSE	1.42195e-05	0.00842926	-0.00841504
Macrophages	SPP+	Pathway	FATTY_ACID_METABOLISM	0	0.0233862	-0.0233862
Macrophages	SPP+	Pathway	HYPOXIA	0.0196119	0.0682397	-0.0486278
Macrophages	SPP+	Pathway	ESTROGEN_RESPONSE_LATE	0.0733577	0.13494	-0.0615821
Macrophages	SPP+	Pathway	ADIPOGENESIS	0.145901	0.209116	-0.0632148
Macrophages	SPP+	Pathway	MYC_TARGETS_V1	0	0.0644083	-0.0644083
Macrophages	SPP+	Pathway	PROTEIN_SECRETION	0.00595803	0.0795144	-0.0735564
Macrophages	SPP+	Pathway	PANCREAS_BETA_CELLS	0	0.0845512	-0.0845512
Macrophages	SPP+	Pathway	HEME_METABOLISM	0.0834402	0.179193	-0.0957523
Macrophages	SPP+	Pathway	ANGIOGENESIS	0	0.0972206	-0.0972206
Macrophages	SPP+	Pathway	KRAS_SIGNALING_DN	0	0.0977682	-0.0977682
Macrophages	SPP+	Pathway	PEROXISOME	0.000814076	0.111151	-0.110337
Macrophages	SPP+	Pathway	UV_RESPONSE_DN	0	0.125507	-0.125507
Macrophages	SPP+	Pathway	XENOBIOTIC_METABOLISM	0.123132	0.258691	-0.135559
Macrophages	SPP+	Pathway	ESTROGEN_RESPONSE_EARLY	0.0190354	0.155249	-0.136213
Macrophages	SPP+	Pathway	UNFOLDED_PROTEIN_RESPONSE	0.0342513	0.171248	-0.136996
Macrophages	SPP+	Pathway	ALLOGRAFT_REJECTION	0	0.140151	-0.140151
Macrophages	SPP+	Pathway	REACTIVE_OXYGEN_SPECIES_PATHWAY	0.0595794	0.201035	-0.141456
Macrophages	SPP+	Pathway	GLYCOLYSIS	0.0959676	0.242853	-0.146886
Macrophages	SPP+	Pathway	CHOLESTEROL_HOMEOSTASIS	0.0154283	0.162797	-0.147369
Macrophages	SPP+	Pathway	IL2_STAT5_SIGNALING	0.189027	0.3584	-0.169373
Macrophages	SPP+	Pathway	TNFA_SIGNALING_VIA_NFKB	0	0.174011	-0.174011
Macrophages	SPP+	Pathway	ANDROGEN_RESPONSE	0	0.187543	-0.187543
Macrophages	SPP+	Pathway	MITOTIC_SPINDLE	0.041862	0.253567	-0.211705
Macrophages	SPP+	Pathway	APICAL_JUNCTION	0	0.215584	-0.215584
Macrophages	SPP+	Pathway	KRAS_SIGNALING_UP	0.0724679	0.305403	-0.232935
Macrophages	SPP+	Pathway	G2M_CHECKPOINT	0.0253477	0.259297	-0.233949
Macrophages	SPP+	Pathway	INFLAMMATORY_RESPONSE	0.0066972	0.244534	-0.237837
Macrophages	SPP+	Pathway	P53_PATHWAY	0	0.241226	-0.241226
Macrophages	SPP+	Pathway	E2F_TARGETS	0	0.242483	-0.242483
Macrophages	SPP+	Pathway	MTORC1_SIGNALING	0.0891593	0.340406	-0.251246
Macrophages	SPP+	Pathway	EPITHELIAL_MESENCHYMAL_TRANSITION	0.0384758	0.317869	-0.279394
Macrophages	SPP+	Pathway	COMPLEMENT	0.0844718	0.436836	-0.352364
Macrophages	SPP+	Pathway	MYOGENESIS	0.0444155	0.401895	-0.35748
Macrophages	SPP+	Pathway	COAGULATION	0.0505973	0.502803	-0.452206
Macrophages	SPP+	Transcription Factor	IRF1	0.08016	0.00803184	0.0721281
Macrophages	SPP+	Transcription Factor	FOXM1	0.144179	0.0720695	0.0721099
Macrophages	SPP+	Transcription Factor	NR4A1	0.0714651	0	0.0714651
Macrophages	SPP+	Transcription Factor	MITF	0.0417382	0	0.0417382
Macrophages	SPP+	Transcription Factor	SOX10	0.0416354	0	0.0416354
Macrophages	SPP+	Transcription Factor	TP53	0.185013	0.144365	0.040648
Macrophages	SPP+	Transcription Factor	MECP2	0.0384846	0	0.0384846
Macrophages	SPP+	Transcription Factor	ARNT	0.037539	0	0.037539
Macrophages	SPP+	Transcription Factor	NR1H4	0.0367118	0	0.0367118
Macrophages	SPP+	Transcription Factor	HMGA1	0.0271198	0	0.0271198
Macrophages	SPP+	Transcription Factor	STAT5A	0.0251255	0	0.0251255
Macrophages	SPP+	Transcription Factor	USF2	0.054916	0.0332023	0.0217137
Macrophages	SPP+	Transcription Factor	E2F4	0.0275296	0.00825227	0.0192773
Macrophages	SPP+	Transcription Factor	SREBF1	0.0446824	0.0284048	0.0162776
Macrophages	SPP+	Transcription Factor	SOX2	0.0131232	0	0.0131232
Macrophages	SPP+	Transcription Factor	SP4	0.0126659	0	0.0126659
Macrophages	SPP+	Transcription Factor	YY1	0.012068	0	0.012068
Macrophages	SPP+	Transcription Factor	ESR2	0.00981771	0	0.00981771
Macrophages	SPP+	Transcription Factor	TFDP1	0.00869955	0	0.00869955
Macrophages	SPP+	Transcription Factor	MTA1	0.00753925	0.00324068	0.00429857
Macrophages	SPP+	Transcription Factor	MSC	0.00341367	0	0.00341367
Macrophages	SPP+	Transcription Factor	ATF3	0.0306596	0.0277767	0.00288285
Macrophages	SPP+	Transcription Factor	FOXA2	0.0510927	0.0503499	0.000742851
Macrophages	SPP+	Transcription Factor	ABL1	0	0	0
Macrophages	SPP+	Transcription Factor	AHR	0	0	0
Macrophages	SPP+	Transcription Factor	APC	0	0	0
Macrophages	SPP+	Transcription Factor	ATF2	0	0	0
Macrophages	SPP+	Transcription Factor	ATM	0	0	0
Macrophages	SPP+	Transcription Factor	BCL6	0	0	0
Macrophages	SPP+	Transcription Factor	CEBPB	0	0	0
Macrophages	SPP+	Transcription Factor	CEBPD	0	0	0
Macrophages	SPP+	Transcription Factor	CIITA	0	0	0
Macrophages	SPP+	Transcription Factor	CLOCK	0	0	0
Macrophages	SPP+	Transcription Factor	CREBBP	0	0	0
Macrophages	SPP+	Transcription Factor	CREM	0	0	0
Macrophages	SPP+	Transcription Factor	CTCF	0	0	0
Macrophages	SPP+	Transcription Factor	CTNNB1	0	0	0
Macrophages	SPP+	Transcription Factor	DNMT1	0	0	0
Macrophages	SPP+	Transcription Factor	E2F3	0	0	0
Macrophages	SPP+	Transcription Factor	ELK1	0	0	0
Macrophages	SPP+	Transcription Factor	ERG	0	0	0
Macrophages	SPP+	Transcription Factor	ETS1	0	0	0
Macrophages	SPP+	Transcription Factor	ETS2	0	0	0
Macrophages	SPP+	Transcription Factor	ETV4	0	0	0
Macrophages	SPP+	Transcription Factor	FLI1	0	0	0
Macrophages	SPP+	Transcription Factor	FOS	0	0	0
Macrophages	SPP+	Transcription Factor	FOSL2	0	0	0
Macrophages	SPP+	Transcription Factor	FOXA1	0	0	0
Macrophages	SPP+	Transcription Factor	GATA1	0	0	0
Macrophages	SPP+	Transcription Factor	GATA2	0	0	0
Macrophages	SPP+	Transcription Factor	GLI1	0	0	0
Macrophages	SPP+	Transcription Factor	GLI2	0	0	0
Macrophages	SPP+	Transcription Factor	HDAC1	0	0	0
Macrophages	SPP+	Transcription Factor	HDAC3	0	0	0
Macrophages	SPP+	Transcription Factor	HDAC4	0	0	0
Macrophages	SPP+	Transcription Factor	HDAC7	0	0	0
Macrophages	SPP+	Transcription Factor	ING4	0	0	0
Macrophages	SPP+	Transcription Factor	IRF8	0	0	0
Macrophages	SPP+	Transcription Factor	JUNB	0	0	0
Macrophages	SPP+	Transcription Factor	JUND	0	0	0
Macrophages	SPP+	Transcription Factor	KAT2B	0	0	0
Macrophages	SPP+	Transcription Factor	KLF2	0	0	0
Macrophages	SPP+	Transcription Factor	KLF5	0	0	0
Macrophages	SPP+	Transcription Factor	MYB	0	0	0
Macrophages	SPP+	Transcription Factor	MYCN	0	0	0
Macrophages	SPP+	Transcription Factor	NF1	0	0	0
Macrophages	SPP+	Transcription Factor	NFE2L2	0	0	0
Macrophages	SPP+	Transcription Factor	NFYA	0	0	0
Macrophages	SPP+	Transcription Factor	NFYB	0	0	0
Macrophages	SPP+	Transcription Factor	NFYC	0	0	0
Macrophages	SPP+	Transcription Factor	NPM1	0	0	0
Macrophages	SPP+	Transcription Factor	NR3C1	0	0	0
Macrophages	SPP+	Transcription Factor	NRF1	0	0	0
Macrophages	SPP+	Transcription Factor	PGR	0	0	0
Macrophages	SPP+	Transcription Factor	PITX1	0	0	0
Macrophages	SPP+	Transcription Factor	PML	0	0	0
Macrophages	SPP+	Transcription Factor	POU5F1	0	0	0
Macrophages	SPP+	Transcription Factor	PPARD	0	0	0
Macrophages	SPP+	Transcription Factor	PTTG1	0	0	0
Macrophages	SPP+	Transcription Factor	RB1	0	0	0
Macrophages	SPP+	Transcription Factor	RFX1	0	0	0
Macrophages	SPP+	Transcription Factor	RFX5	0	0	0
Macrophages	SPP+	Transcription Factor	RFXANK	0	0	0
Macrophages	SPP+	Transcription Factor	RFXAP	0	0	0
Macrophages	SPP+	Transcription Factor	RUNX1	0	0	0
Macrophages	SPP+	Transcription Factor	RUNX2	0	0	0
Macrophages	SPP+	Transcription Factor	RXRA	0	0	0
Macrophages	SPP+	Transcription Factor	SIRT1	0	0	0
Macrophages	SPP+	Transcription Factor	SMAD3	0	0	0
Macrophages	SPP+	Transcription Factor	SMAD4	0	0	0
Macrophages	SPP+	Transcription Factor	SNAI2	0	0	0
Macrophages	SPP+	Transcription Factor	SOX9	0	0	0
Macrophages	SPP+	Transcription Factor	SRF	0	0	0
Macrophages	SPP+	Transcription Factor	STAT4	0	0	0
Macrophages	SPP+	Transcription Factor	STAT6	0	0	0
Macrophages	SPP+	Transcription Factor	TBP	0	0	0
Macrophages	SPP+	Transcription Factor	TCF3	0	0	0
Macrophages	SPP+	Transcription Factor	TCF4	0	0	0
Macrophages	SPP+	Transcription Factor	TCF7L2	0	0	0
Macrophages	SPP+	Transcription Factor	TP63	0	0	0
Macrophages	SPP+	Transcription Factor	TP73	0	0	0
Macrophages	SPP+	Transcription Factor	TWIST1	0	0	0
Macrophages	SPP+	Transcription Factor	VDR	0	0	0
Macrophages	SPP+	Transcription Factor	WT1	0	0	0
Macrophages	SPP+	Transcription Factor	YBX1	0	0	0
Macrophages	SPP+	Transcription Factor	ZNF382	0	0	0
Macrophages	SPP+	Transcription Factor	HOXA10	0	0	0
Macrophages	SPP+	Transcription Factor	ZEB1	0.00676814	0.00757711	-0.000808971
Macrophages	SPP+	Transcription Factor	CREB1	0	0.00169443	-0.00169443
Macrophages	SPP+	Transcription Factor	BRCA1	0.11387	0.120826	-0.0069554
Macrophages	SPP+	Transcription Factor	TFAP2A	0	0.00766825	-0.00766825
Macrophages	SPP+	Transcription Factor	SATB1	0	0.00919006	-0.00919006
Macrophages	SPP+	Transcription Factor	HSF1	0	0.011947	-0.011947
Macrophages	SPP+	Transcription Factor	DDIT3	0	0.0120886	-0.0120886
Macrophages	SPP+	Transcription Factor	TWIST2	0	0.01235	-0.01235
Macrophages	SPP+	Transcription Factor	EP300	0	0.0130329	-0.0130329
Macrophages	SPP+	Transcription Factor	CDX2	0	0.0132987	-0.0132987
Macrophages	SPP+	Transcription Factor	PAX5	0	0.0161471	-0.0161471
Macrophages	SPP+	Transcription Factor	EZH2	0	0.0171379	-0.0171379
Macrophages	SPP+	Transcription Factor	ESR1	0.0606532	0.0781996	-0.0175464
Macrophages	SPP+	Transcription Factor	SREBF2	0.00967842	0.0297113	-0.0200329
Macrophages	SPP+	Transcription Factor	PARP1	0	0.0219109	-0.0219109
Macrophages	SPP+	Transcription Factor	MYC	0	0.0237842	-0.0237842
Macrophages	SPP+	Transcription Factor	REST	0.0392488	0.0665347	-0.0272859
Macrophages	SPP+	Transcription Factor	E2F1	0	0.0287003	-0.0287003
Macrophages	SPP+	Transcription Factor	PPARA	0.00439425	0.0341997	-0.0298055
Macrophages	SPP+	Transcription Factor	NR5A1	0.00434938	0.0344416	-0.0300922
Macrophages	SPP+	Transcription Factor	HNF4A	0.0804595	0.115755	-0.0352953
Macrophages	SPP+	Transcription Factor	LEF1	0	0.0402889	-0.0402889
Macrophages	SPP+	Transcription Factor	RUNX3	0	0.0443956	-0.0443956
Macrophages	SPP+	Transcription Factor	ATF6	0	0.0455409	-0.0455409
Macrophages	SPP+	Transcription Factor	KLF4	0	0.0489528	-0.0489528
Macrophages	SPP+	Transcription Factor	POU2F1	0	0.0501943	-0.0501943
Macrophages	SPP+	Transcription Factor	ATF1	0	0.055147	-0.055147
Macrophages	SPP+	Transcription Factor	USF1	0.0238279	0.0803369	-0.056509
Macrophages	SPP+	Transcription Factor	NANOG	0	0.0577008	-0.0577008
Macrophages	SPP+	Transcription Factor	FOXO3	0	0.0609681	-0.0609681
Macrophages	SPP+	Transcription Factor	KLF6	0	0.063406	-0.063406
Macrophages	SPP+	Transcription Factor	FOXP3	0	0.0634882	-0.0634882
Macrophages	SPP+	Transcription Factor	FOXO1	0	0.0639071	-0.0639071
Macrophages	SPP+	Transcription Factor	SPI1	0.0572027	0.13326	-0.0760574
Macrophages	SPP+	Transcription Factor	HDAC9	0	0.0783932	-0.0783932
Macrophages	SPP+	Transcription Factor	RARA	0.0201716	0.103327	-0.0831554
Macrophages	SPP+	Transcription Factor	NFKBIA	0	0.0840896	-0.0840896
Macrophages	SPP+	Transcription Factor	AR	0	0.0860092	-0.0860092
Macrophages	SPP+	Transcription Factor	XBP1	0	0.106598	-0.106598
Macrophages	SPP+	Transcription Factor	STAT3	0	0.107743	-0.107743
Macrophages	SPP+	Transcription Factor	EGR1	0	0.107939	-0.107939
Macrophages	SPP+	Transcription Factor	NFIC	0	0.113369	-0.113369
Macrophages	SPP+	Transcription Factor	VHL	0.0174185	0.140554	-0.123135
Macrophages	SPP+	Transcription Factor	IRF3	0	0.138531	-0.138531
Macrophages	SPP+	Transcription Factor	PPARG	0.00911091	0.14862	-0.139509
Macrophages	SPP+	Transcription Factor	CREB5	0	0.157722	-0.157722
Macrophages	SPP+	Transcription Factor	GATA3	0	0.174505	-0.174505
Macrophages	SPP+	Transcription Factor	JUN	0.00253231	0.178082	-0.17555
Macrophages	SPP+	Transcription Factor	STAT2	0	0.184602	-0.184602
Macrophages	SPP+	Transcription Factor	REL	0	0.191324	-0.191324
Macrophages	SPP+	Transcription Factor	HDAC2	0	0.194665	-0.194665
Macrophages	SPP+	Transcription Factor	ATF4	0.095299	0.296901	-0.201602
Macrophages	SPP+	Transcription Factor	STAT1	0	0.204014	-0.204014
Macrophages	SPP+	Transcription Factor	GATA4	0	0.22043	-0.22043
Macrophages	SPP+	Transcription Factor	HIF1A	0	0.22303	-0.22303
Macrophages	SPP+	Transcription Factor	RELA	0.0412833	0.267816	-0.226533
Macrophages	SPP+	Transcription Factor	NR1I2	0	0.232281	-0.232281
Macrophages	SPP+	Transcription Factor	CEBPA	0	0.256283	-0.256283
Macrophages	SPP+	Transcription Factor	SP3	0	0.269091	-0.269091
Macrophages	SPP+	Transcription Factor	NFKB1	0	0.310247	-0.310247
Macrophages	SPP+	Transcription Factor	SP1	0.057788	0.461133	-0.403345
T cells	CCR7+ T	Pathway	MTORC1_SIGNALING	0.052644	0	0.052644
T cells	CCR7+ T	Pathway	HEDGEHOG_SIGNALING	0.0195565	0	0.0195565
T cells	CCR7+ T	Pathway	TNFA_SIGNALING_VIA_NFKB	0.0135503	0	0.0135503
T cells	CCR7+ T	Pathway	CHOLESTEROL_HOMEOSTASIS	0	0	0
T cells	CCR7+ T	Pathway	MITOTIC_SPINDLE	0	0	0
T cells	CCR7+ T	Pathway	WNT_BETA_CATENIN_SIGNALING	0	0	0
T cells	CCR7+ T	Pathway	TGF_BETA_SIGNALING	0	0	0
T cells	CCR7+ T	Pathway	IL6_JAK_STAT3_SIGNALING	0	0	0
T cells	CCR7+ T	Pathway	G2M_CHECKPOINT	0	0	0
T cells	CCR7+ T	Pathway	APOPTOSIS	0	0	0
T cells	CCR7+ T	Pathway	NOTCH_SIGNALING	0	0	0
T cells	CCR7+ T	Pathway	ADIPOGENESIS	0	0	0
T cells	CCR7+ T	Pathway	ESTROGEN_RESPONSE_EARLY	0	0	0
T cells	CCR7+ T	Pathway	ESTROGEN_RESPONSE_LATE	0	0	0
T cells	CCR7+ T	Pathway	ANDROGEN_RESPONSE	0	0	0
T cells	CCR7+ T	Pathway	MYOGENESIS	0	0	0
T cells	CCR7+ T	Pathway	PROTEIN_SECRETION	0	0	0
T cells	CCR7+ T	Pathway	INTERFERON_ALPHA_RESPONSE	0	0	0
T cells	CCR7+ T	Pathway	INTERFERON_GAMMA_RESPONSE	0	0	0
T cells	CCR7+ T	Pathway	APICAL_JUNCTION	0	0	0
T cells	CCR7+ T	Pathway	APICAL_SURFACE	0	0	0
T cells	CCR7+ T	Pathway	COMPLEMENT	0	0	0
T cells	CCR7+ T	Pathway	UNFOLDED_PROTEIN_RESPONSE	0	0	0
T cells	CCR7+ T	Pathway	E2F_TARGETS	0	0	0
T cells	CCR7+ T	Pathway	MYC_TARGETS_V1	0	0	0
T cells	CCR7+ T	Pathway	MYC_TARGETS_V2	0	0	0
T cells	CCR7+ T	Pathway	EPITHELIAL_MESENCHYMAL_TRANSITION	0	0	0
T cells	CCR7+ T	Pathway	INFLAMMATORY_RESPONSE	0	0	0
T cells	CCR7+ T	Pathway	XENOBIOTIC_METABOLISM	0	0	0
T cells	CCR7+ T	Pathway	FATTY_ACID_METABOLISM	0	0	0
T cells	CCR7+ T	Pathway	OXIDATIVE_PHOSPHORYLATION	0	0	0
T cells	CCR7+ T	Pathway	GLYCOLYSIS	0	0	0
T cells	CCR7+ T	Pathway	REACTIVE_OXYGEN_SPECIES_PATHWAY	0	0	0
T cells	CCR7+ T	Pathway	P53_PATHWAY	0	0	0
T cells	CCR7+ T	Pathway	UV_RESPONSE_UP	0	0	0
T cells	CCR7+ T	Pathway	UV_RESPONSE_DN	0	0	0
T cells	CCR7+ T	Pathway	ANGIOGENESIS	0	0	0
T cells	CCR7+ T	Pathway	HEME_METABOLISM	0	0	0
T cells	CCR7+ T	Pathway	COAGULATION	0	0	0
T cells	CCR7+ T	Pathway	IL2_STAT5_SIGNALING	0	0	0
T cells	CCR7+ T	Pathway	BILE_ACID_METABOLISM	0	0	0
T cells	CCR7+ T	Pathway	PEROXISOME	0	0	0
T cells	CCR7+ T	Pathway	ALLOGRAFT_REJECTION	0	0	0
T cells	CCR7+ T	Pathway	SPERMATOGENESIS	0	0	0
T cells	CCR7+ T	Pathway	KRAS_SIGNALING_UP	0	0	0
T cells	CCR7+ T	Pathway	KRAS_SIGNALING_DN	0	0	0
T cells	CCR7+ T	Pathway	PANCREAS_BETA_CELLS	0	0	0
T cells	CCR7+ T	Pathway	HYPOXIA	0	0.00828443	-0.00828443
T cells	CCR7+ T	Pathway	DNA_REPAIR	0	0.0116118	-0.0116118
T cells	CCR7+ T	Pathway	PI3K_AKT_MTOR_SIGNALING	0	0.0243573	-0.0243573
T cells	CCR7+ T	Transcription Factor	HDAC2	0.0543502	0	0.0543502
T cells	CCR7+ T	Transcription Factor	TP73	0.0264881	0	0.0264881
T cells	CCR7+ T	Transcription Factor	TWIST1	0.00913266	0	0.00913266
T cells	CCR7+ T	Transcription Factor	MITF	0.00857431	0	0.00857431
T cells	CCR7+ T	Transcription Factor	ABL1	0	0	0
T cells	CCR7+ T	Transcription Factor	AHR	0	0	0
T cells	CCR7+ T	Transcription Factor	AR	0	0	0
T cells	CCR7+ T	Transcription Factor	ARNT	0	0	0
T cells	CCR7+ T	Transcription Factor	ATF1	0	0	0
T cells	CCR7+ T	Transcription Factor	ATF2	0	0	0
T cells	CCR7+ T	Transcription Factor	ATF3	0	0	0
T cells	CCR7+ T	Transcription Factor	ATF4	0	0	0
T cells	CCR7+ T	Transcription Factor	ATF6	0	0	0
T cells	CCR7+ T	Transcription Factor	ATM	0	0	0
T cells	CCR7+ T	Transcription Factor	BCL6	0	0	0
T cells	CCR7+ T	Transcription Factor	BRCA1	0	0	0
T cells	CCR7+ T	Transcription Factor	CDX2	0	0	0
T cells	CCR7+ T	Transcription Factor	CEBPA	0	0	0
T cells	CCR7+ T	Transcription Factor	CEBPB	0	0	0
T cells	CCR7+ T	Transcription Factor	CEBPD	0	0	0
T cells	CCR7+ T	Transcription Factor	CIITA	0	0	0
T cells	CCR7+ T	Transcription Factor	CLOCK	0	0	0
T cells	CCR7+ T	Transcription Factor	CREB1	0	0	0
T cells	CCR7+ T	Transcription Factor	CREBBP	0	0	0
T cells	CCR7+ T	Transcription Factor	CREM	0	0	0
T cells	CCR7+ T	Transcription Factor	CTCF	0	0	0
T cells	CCR7+ T	Transcription Factor	CTNNB1	0	0	0
T cells	CCR7+ T	Transcription Factor	DDIT3	0	0	0
T cells	CCR7+ T	Transcription Factor	DNMT1	0	0	0
T cells	CCR7+ T	Transcription Factor	E2F1	0	0	0
T cells	CCR7+ T	Transcription Factor	E2F3	0	0	0
T cells	CCR7+ T	Transcription Factor	E2F4	0	0	0
T cells	CCR7+ T	Transcription Factor	EGR1	0	0	0
T cells	CCR7+ T	Transcription Factor	ELK1	0	0	0
T cells	CCR7+ T	Transcription Factor	ERG	0	0	0
T cells	CCR7+ T	Transcription Factor	ESR1	0	0	0
T cells	CCR7+ T	Transcription Factor	ESR2	0	0	0
T cells	CCR7+ T	Transcription Factor	ETS2	0	0	0
T cells	CCR7+ T	Transcription Factor	ETV4	0	0	0
T cells	CCR7+ T	Transcription Factor	EZH2	0	0	0
T cells	CCR7+ T	Transcription Factor	FLI1	0	0	0
T cells	CCR7+ T	Transcription Factor	FOS	0	0	0
T cells	CCR7+ T	Transcription Factor	FOSL2	0	0	0
T cells	CCR7+ T	Transcription Factor	FOXM1	0	0	0
T cells	CCR7+ T	Transcription Factor	FOXO1	0	0	0
T cells	CCR7+ T	Transcription Factor	FOXO3	0	0	0
T cells	CCR7+ T	Transcription Factor	FOXP3	0	0	0
T cells	CCR7+ T	Transcription Factor	GATA1	0	0	0
T cells	CCR7+ T	Transcription Factor	GLI1	0	0	0
T cells	CCR7+ T	Transcription Factor	HDAC1	0	0	0
T cells	CCR7+ T	Transcription Factor	HDAC3	0	0	0
T cells	CCR7+ T	Transcription Factor	HDAC4	0	0	0
T cells	CCR7+ T	Transcription Factor	HDAC9	0	0	0
T cells	CCR7+ T	Transcription Factor	HIF1A	0	0	0
T cells	CCR7+ T	Transcription Factor	HMGA1	0	0	0
T cells	CCR7+ T	Transcription Factor	HNF4A	0	0	0
T cells	CCR7+ T	Transcription Factor	HSF1	0	0	0
T cells	CCR7+ T	Transcription Factor	ING4	0	0	0
T cells	CCR7+ T	Transcription Factor	JUN	0	0	0
T cells	CCR7+ T	Transcription Factor	JUND	0	0	0
T cells	CCR7+ T	Transcription Factor	KAT2B	0	0	0
T cells	CCR7+ T	Transcription Factor	KLF2	0	0	0
T cells	CCR7+ T	Transcription Factor	KLF4	0	0	0
T cells	CCR7+ T	Transcription Factor	KLF5	0	0	0
T cells	CCR7+ T	Transcription Factor	KLF6	0	0	0
T cells	CCR7+ T	Transcription Factor	LEF1	0	0	0
T cells	CCR7+ T	Transcription Factor	MYB	0	0	0
T cells	CCR7+ T	Transcription Factor	MYC	0	0	0
T cells	CCR7+ T	Transcription Factor	MYCN	0	0	0
T cells	CCR7+ T	Transcription Factor	NF1	0	0	0
T cells	CCR7+ T	Transcription Factor	NFE2L2	0	0	0
T cells	CCR7+ T	Transcription Factor	NFIC	0	0	0
T cells	CCR7+ T	Transcription Factor	NFKB1	0	0	0
T cells	CCR7+ T	Transcription Factor	NFKBIA	0	0	0
T cells	CCR7+ T	Transcription Factor	NFYA	0	0	0
T cells	CCR7+ T	Transcription Factor	NFYB	0	0	0
T cells	CCR7+ T	Transcription Factor	NFYC	0	0	0
T cells	CCR7+ T	Transcription Factor	NPM1	0	0	0
T cells	CCR7+ T	Transcription Factor	NR1H4	0	0	0
T cells	CCR7+ T	Transcription Factor	NR1I2	0	0	0
T cells	CCR7+ T	Transcription Factor	NR3C1	0	0	0
T cells	CCR7+ T	Transcription Factor	NRF1	0	0	0
T cells	CCR7+ T	Transcription Factor	PARP1	0	0	0
T cells	CCR7+ T	Transcription Factor	PAX5	0	0	0
T cells	CCR7+ T	Transcription Factor	PGR	0	0	0
T cells	CCR7+ T	Transcription Factor	PML	0	0	0
T cells	CCR7+ T	Transcription Factor	POU2F1	0	0	0
T cells	CCR7+ T	Transcription Factor	PPARA	0	0	0
T cells	CCR7+ T	Transcription Factor	PPARG	0	0	0
T cells	CCR7+ T	Transcription Factor	PTTG1	0	0	0
T cells	CCR7+ T	Transcription Factor	RARA	0	0	0
T cells	CCR7+ T	Transcription Factor	RB1	0	0	0
T cells	CCR7+ T	Transcription Factor	RFX1	0	0	0
T cells	CCR7+ T	Transcription Factor	RFX5	0	0	0
T cells	CCR7+ T	Transcription Factor	RFXANK	0	0	0
T cells	CCR7+ T	Transcription Factor	RFXAP	0	0	0
T cells	CCR7+ T	Transcription Factor	RUNX1	0	0	0
T cells	CCR7+ T	Transcription Factor	RUNX3	0	0	0
T cells	CCR7+ T	Transcription Factor	SIRT1	0	0	0
T cells	CCR7+ T	Transcription Factor	SMAD3	0	0	0
T cells	CCR7+ T	Transcription Factor	SMAD4	0	0	0
T cells	CCR7+ T	Transcription Factor	SP3	0	0	0
T cells	CCR7+ T	Transcription Factor	SPI1	0	0	0
T cells	CCR7+ T	Transcription Factor	SREBF1	0	0	0
T cells	CCR7+ T	Transcription Factor	SREBF2	0	0	0
T cells	CCR7+ T	Transcription Factor	SRF	0	0	0
T cells	CCR7+ T	Transcription Factor	STAT1	0	0	0
T cells	CCR7+ T	Transcription Factor	STAT3	0	0	0
T cells	CCR7+ T	Transcription Factor	STAT5A	0	0	0
T cells	CCR7+ T	Transcription Factor	STAT6	0	0	0
T cells	CCR7+ T	Transcription Factor	TBP	0	0	0
T cells	CCR7+ T	Transcription Factor	TCF4	0	0	0
T cells	CCR7+ T	Transcription Factor	TFAP2A	0	0	0
T cells	CCR7+ T	Transcription Factor	TP53	0	0	0
T cells	CCR7+ T	Transcription Factor	TP63	0	0	0
T cells	CCR7+ T	Transcription Factor	TWIST2	0	0	0
T cells	CCR7+ T	Transcription Factor	USF1	0	0	0
T cells	CCR7+ T	Transcription Factor	USF2	0	0	0
T cells	CCR7+ T	Transcription Factor	VDR	0	0	0
T cells	CCR7+ T	Transcription Factor	VHL	0	0	0
T cells	CCR7+ T	Transcription Factor	WT1	0	0	0
T cells	CCR7+ T	Transcription Factor	XBP1	0	0	0
T cells	CCR7+ T	Transcription Factor	YBX1	0	0	0
T cells	CCR7+ T	Transcription Factor	YY1	0	0	0
T cells	CCR7+ T	Transcription Factor	NR4A1	0	0	0
T cells	CCR7+ T	Transcription Factor	TBX21	0	0	0
T cells	CCR7+ T	Transcription Factor	SP1	0	0.00146204	-0.00146204
T cells	CCR7+ T	Transcription Factor	GATA4	0	0.00243313	-0.00243313
T cells	CCR7+ T	Transcription Factor	IRF1	0	0.00354365	-0.00354365
T cells	CCR7+ T	Transcription Factor	EP300	0	0.00624806	-0.00624806
T cells	CCR7+ T	Transcription Factor	RELA	0	0.0116296	-0.0116296
T cells	CCR7+ T	Transcription Factor	FOXA1	0	0.0285296	-0.0285296
T cells	CCR7+ T	Transcription Factor	ETS1	0	0.0434409	-0.0434409
T cells	CCR7+ T	Transcription Factor	MTA1	0	0.0439458	-0.0439458
T cells	CCR7+ T	Transcription Factor	IRF3	0	0.0451873	-0.0451873
T cells	CCR7+ T	Transcription Factor	REL	0	0.0611631	-0.0611631
T cells	CCR7+ T	Transcription Factor	SATB1	0	0.181492	-0.181492
T cells	CCR7+ T	Transcription Factor	GATA3	0	0.251678	-0.251678
T cells	CD8 T	Pathway	E2F_TARGETS	0.124671	0.0412112	0.0834594
T cells	CD8 T	Pathway	CHOLESTEROL_HOMEOSTASIS	0	0	0
T cells	CD8 T	Pathway	WNT_BETA_CATENIN_SIGNALING	0	0	0
T cells	CD8 T	Pathway	TGF_BETA_SIGNALING	0	0	0
T cells	CD8 T	Pathway	NOTCH_SIGNALING	0	0	0
T cells	CD8 T	Pathway	ADIPOGENESIS	0	0	0
T cells	CD8 T	Pathway	APICAL_SURFACE	0	0	0
T cells	CD8 T	Pathway	MYC_TARGETS_V2	0	0	0
T cells	CD8 T	Pathway	ANGIOGENESIS	0	0	0
T cells	CD8 T	Pathway	PEROXISOME	0	0	0
T cells	CD8 T	Pathway	SPERMATOGENESIS	0	0	0
T cells	CD8 T	Pathway	PANCREAS_BETA_CELLS	0	0	0
T cells	CD8 T	Pathway	COAGULATION	0	0.00511834	-0.00511834
T cells	CD8 T	Pathway	UV_RESPONSE_DN	0	0.0112328	-0.0112328
T cells	CD8 T	Pathway	BILE_ACID_METABOLISM	0	0.0157883	-0.0157883
T cells	CD8 T	Pathway	REACTIVE_OXYGEN_SPECIES_PATHWAY	0	0.0206436	-0.0206436
T cells	CD8 T	Pathway	MTORC1_SIGNALING	0	0.0469318	-0.0469318
T cells	CD8 T	Pathway	HEDGEHOG_SIGNALING	0.0135146	0.073413	-0.0598985
T cells	CD8 T	Pathway	MYC_TARGETS_V1	0	0.0813844	-0.0813844
T cells	CD8 T	Pathway	G2M_CHECKPOINT	0.152581	0.240815	-0.0882333
T cells	CD8 T	Pathway	MYOGENESIS	0	0.118555	-0.118555
T cells	CD8 T	Pathway	PROTEIN_SECRETION	0	0.12397	-0.12397
T cells	CD8 T	Pathway	KRAS_SIGNALING_UP	0	0.125454	-0.125454
T cells	CD8 T	Pathway	PI3K_AKT_MTOR_SIGNALING	0	0.127033	-0.127033
T cells	CD8 T	Pathway	UNFOLDED_PROTEIN_RESPONSE	0	0.141434	-0.141434
T cells	CD8 T	Pathway	MITOTIC_SPINDLE	0.000207995	0.144403	-0.144195
T cells	CD8 T	Pathway	APICAL_JUNCTION	0	0.148156	-0.148156
T cells	CD8 T	Pathway	FATTY_ACID_METABOLISM	0	0.155285	-0.155285
T cells	CD8 T	Pathway	UV_RESPONSE_UP	0	0.18654	-0.18654
T cells	CD8 T	Pathway	OXIDATIVE_PHOSPHORYLATION	0	0.197492	-0.197492
T cells	CD8 T	Pathway	ANDROGEN_RESPONSE	0	0.201852	-0.201852
T cells	CD8 T	Pathway	EPITHELIAL_MESENCHYMAL_TRANSITION	0	0.206351	-0.206351
T cells	CD8 T	Pathway	HEME_METABOLISM	0	0.207947	-0.207947
T cells	CD8 T	Pathway	P53_PATHWAY	0	0.207995	-0.207995
T cells	CD8 T	Pathway	XENOBIOTIC_METABOLISM	0	0.220703	-0.220703
T cells	CD8 T	Pathway	DNA_REPAIR	0	0.22599	-0.22599
T cells	CD8 T	Pathway	INFLAMMATORY_RESPONSE	0.0322188	0.313975	-0.281756
T cells	CD8 T	Pathway	HYPOXIA	0	0.290172	-0.290172
T cells	CD8 T	Pathway	GLYCOLYSIS	0	0.29587	-0.29587
T cells	CD8 T	Pathway	KRAS_SIGNALING_DN	0	0.302174	-0.302174
T cells	CD8 T	Pathway	TNFA_SIGNALING_VIA_NFKB	0	0.31117	-0.31117
T cells	CD8 T	Pathway	ESTROGEN_RESPONSE_EARLY	0	0.328332	-0.328332
T cells	CD8 T	Pathway	ALLOGRAFT_REJECTION	0	0.351979	-0.351979
T cells	CD8 T	Pathway	IL6_JAK_STAT3_SIGNALING	0	0.36076	-0.36076
T cells	CD8 T	Pathway	ESTROGEN_RESPONSE_LATE	0	0.364802	-0.364802
T cells	CD8 T	Pathway	INTERFERON_ALPHA_RESPONSE	0	0.40622	-0.40622
T cells	CD8 T	Pathway	INTERFERON_GAMMA_RESPONSE	0	0.411845	-0.411845
T cells	CD8 T	Pathway	IL2_STAT5_SIGNALING	0	0.429316	-0.429316
T cells	CD8 T	Pathway	APOPTOSIS	0	0.431105	-0.431105
T cells	CD8 T	Pathway	COMPLEMENT	0	0.496674	-0.496674
T cells	CD8 T	Transcription Factor	E2F3	0.20359	0	0.20359
T cells	CD8 T	Transcription Factor	NFIC	0.153938	0	0.153938
T cells	CD8 T	Transcription Factor	YBX1	0.152259	0	0.152259
T cells	CD8 T	Transcription Factor	E2F4	0.124938	0	0.124938
T cells	CD8 T	Transcription Factor	CTCF	0.0335928	0	0.0335928
T cells	CD8 T	Transcription Factor	FOXM1	0.0369913	0.00382867	0.0331627
T cells	CD8 T	Transcription Factor	PGR	0.0155041	0	0.0155041
T cells	CD8 T	Transcription Factor	GLI1	0.0149026	0	0.0149026
T cells	CD8 T	Transcription Factor	HMGA1	0.0281854	0.0203216	0.00786382
T cells	CD8 T	Transcription Factor	ABL1	0	0	0
T cells	CD8 T	Transcription Factor	ARNT	0	0	0
T cells	CD8 T	Transcription Factor	ATF1	0	0	0
T cells	CD8 T	Transcription Factor	ATF2	0	0	0
T cells	CD8 T	Transcription Factor	ATF6	0	0	0
T cells	CD8 T	Transcription Factor	BCL6	0	0	0
T cells	CD8 T	Transcription Factor	CDX2	0	0	0
T cells	CD8 T	Transcription Factor	CEBPA	0	0	0
T cells	CD8 T	Transcription Factor	CEBPD	0	0	0
T cells	CD8 T	Transcription Factor	CTNNB1	0	0	0
T cells	CD8 T	Transcription Factor	DNMT1	0	0	0
T cells	CD8 T	Transcription Factor	ELK1	0	0	0
T cells	CD8 T	Transcription Factor	ERG	0	0	0
T cells	CD8 T	Transcription Factor	ESR1	0	0	0
T cells	CD8 T	Transcription Factor	ESR2	0	0	0
T cells	CD8 T	Transcription Factor	ETS2	0	0	0
T cells	CD8 T	Transcription Factor	ETV4	0	0	0
T cells	CD8 T	Transcription Factor	FLI1	0	0	0
T cells	CD8 T	Transcription Factor	FOS	0	0	0
T cells	CD8 T	Transcription Factor	FOSL2	0	0	0
T cells	CD8 T	Transcription Factor	HDAC1	0	0	0
T cells	CD8 T	Transcription Factor	HDAC4	0	0	0
T cells	CD8 T	Transcription Factor	HDAC9	0	0	0
T cells	CD8 T	Transcription Factor	HIF1A	0	0	0
T cells	CD8 T	Transcription Factor	HNF4A	0	0	0
T cells	CD8 T	Transcription Factor	HSF1	0	0	0
T cells	CD8 T	Transcription Factor	KLF5	0	0	0
T cells	CD8 T	Transcription Factor	KLF6	0	0	0
T cells	CD8 T	Transcription Factor	LEF1	0	0	0
T cells	CD8 T	Transcription Factor	MTA1	0	0	0
T cells	CD8 T	Transcription Factor	MYB	0	0	0
T cells	CD8 T	Transcription Factor	NF1	0	0	0
T cells	CD8 T	Transcription Factor	NFE2L2	0	0	0
T cells	CD8 T	Transcription Factor	NFYA	0	0	0
T cells	CD8 T	Transcription Factor	NFYB	0	0	0
T cells	CD8 T	Transcription Factor	NFYC	0	0	0
T cells	CD8 T	Transcription Factor	NPM1	0	0	0
T cells	CD8 T	Transcription Factor	NR1I2	0	0	0
T cells	CD8 T	Transcription Factor	NRF1	0	0	0
T cells	CD8 T	Transcription Factor	PARP1	0	0	0
T cells	CD8 T	Transcription Factor	PAX5	0	0	0
T cells	CD8 T	Transcription Factor	PPARA	0	0	0
T cells	CD8 T	Transcription Factor	PTTG1	0	0	0
T cells	CD8 T	Transcription Factor	RARA	0	0	0
T cells	CD8 T	Transcription Factor	RFX1	0	0	0
T cells	CD8 T	Transcription Factor	RFX5	0	0	0
T cells	CD8 T	Transcription Factor	RFXANK	0	0	0
T cells	CD8 T	Transcription Factor	RFXAP	0	0	0
T cells	CD8 T	Transcription Factor	RUNX1	0	0	0
T cells	CD8 T	Transcription Factor	RUNX3	0	0	0
T cells	CD8 T	Transcription Factor	SMAD3	0	0	0
T cells	CD8 T	Transcription Factor	SMAD4	0	0	0
T cells	CD8 T	Transcription Factor	SOX9	0	0	0
T cells	CD8 T	Transcription Factor	SREBF1	0	0	0
T cells	CD8 T	Transcription Factor	SREBF2	0	0	0
T cells	CD8 T	Transcription Factor	STAT5A	0	0	0
T cells	CD8 T	Transcription Factor	TBP	0	0	0
T cells	CD8 T	Transcription Factor	TCF4	0	0	0
T cells	CD8 T	Transcription Factor	TFAP2A	0	0	0
T cells	CD8 T	Transcription Factor	TP63	0	0	0
T cells	CD8 T	Transcription Factor	TWIST1	0	0	0
T cells	CD8 T	Transcription Factor	TWIST2	0	0	0
T cells	CD8 T	Transcription Factor	VHL	0	0	0
T cells	CD8 T	Transcription Factor	WT1	0	0	0
T cells	CD8 T	Transcription Factor	XBP1	0	0	0
T cells	CD8 T	Transcription Factor	GLI2	0	0	0
T cells	CD8 T	Transcription Factor	REST	0	0	0
T cells	CD8 T	Transcription Factor	SATB1	0.0802018	0.0807215	-0.000519678
T cells	CD8 T	Transcription Factor	CLOCK	0	0.000944744	-0.000944744
T cells	CD8 T	Transcription Factor	POU2F1	0	0.00236709	-0.00236709
T cells	CD8 T	Transcription Factor	GATA4	0	0.00525383	-0.00525383
T cells	CD8 T	Transcription Factor	NR1H4	0	0.00942658	-0.00942658
T cells	CD8 T	Transcription Factor	TP73	0	0.0102514	-0.0102514
T cells	CD8 T	Transcription Factor	ING4	0	0.0106165	-0.0106165
T cells	CD8 T	Transcription Factor	SP3	0	0.0127865	-0.0127865
T cells	CD8 T	Transcription Factor	VDR	0	0.013857	-0.013857
T cells	CD8 T	Transcription Factor	USF2	0	0.0168523	-0.0168523
T cells	CD8 T	Transcription Factor	TCF7L2	0	0.0239823	-0.0239823
T cells	CD8 T	Transcription Factor	RB1	0	0.0306999	-0.0306999
T cells	CD8 T	Transcription Factor	RXRA	0	0.031749	-0.031749
T cells	CD8 T	Transcription Factor	HDAC7	0	0.0354048	-0.0354048
T cells	CD8 T	Transcription Factor	ATM	0	0.0377626	-0.0377626
T cells	CD8 T	Transcription Factor	SIRT1	0	0.0399556	-0.0399556
T cells	CD8 T	Transcription Factor	FOXA1	0	0.0447374	-0.0447374
T cells	CD8 T	Transcription Factor	DDIT3	0	0.0453717	-0.0453717
T cells	CD8 T	Transcription Factor	E2F1	0	0.045567	-0.045567
T cells	CD8 T	Transcription Factor	IRF8	0	0.0462427	-0.0462427
T cells	CD8 T	Transcription Factor	GATA1	0	0.0469518	-0.0469518
T cells	CD8 T	Transcription Factor	EZH2	0	0.0477846	-0.0477846
T cells	CD8 T	Transcription Factor	CEBPB	0.118905	0.172254	-0.0533485
T cells	CD8 T	Transcription Factor	AR	0	0.0554305	-0.0554305
T cells	CD8 T	Transcription Factor	MITF	0	0.0596515	-0.0596515
T cells	CD8 T	Transcription Factor	NR4A1	0	0.0646801	-0.0646801
T cells	CD8 T	Transcription Factor	FOXP3	0	0.0677604	-0.0677604
T cells	CD8 T	Transcription Factor	CREM	0	0.0728021	-0.0728021
T cells	CD8 T	Transcription Factor	MYCN	0	0.0854495	-0.0854495
T cells	CD8 T	Transcription Factor	HDAC3	0	0.0899636	-0.0899636
T cells	CD8 T	Transcription Factor	ETS1	0	0.0919331	-0.0919331
T cells	CD8 T	Transcription Factor	CREBBP	0	0.101483	-0.101483
T cells	CD8 T	Transcription Factor	SRF	0.026	0.13308	-0.10708
T cells	CD8 T	Transcription Factor	GATA3	0	0.117151	-0.117151
T cells	CD8 T	Transcription Factor	KLF4	0	0.130751	-0.130751
T cells	CD8 T	Transcription Factor	EP300	0	0.131934	-0.131934
T cells	CD8 T	Transcription Factor	MYC	0	0.136422	-0.136422
T cells	CD8 T	Transcription Factor	AHR	0.0480838	0.192459	-0.144376
T cells	CD8 T	Transcription Factor	PPARG	0	0.153696	-0.153696
T cells	CD8 T	Transcription Factor	STAT6	0	0.164538	-0.164538
T cells	CD8 T	Transcription Factor	JUND	0	0.167242	-0.167242
T cells	CD8 T	Transcription Factor	KLF2	0	0.168087	-0.168087
T cells	CD8 T	Transcription Factor	NR3C1	0	0.173009	-0.173009
T cells	CD8 T	Transcription Factor	CREB1	0	0.179833	-0.179833
T cells	CD8 T	Transcription Factor	REL	0	0.187022	-0.187022
T cells	CD8 T	Transcription Factor	ATF3	0	0.192633	-0.192633
T cells	CD8 T	Transcription Factor	FOXO1	0	0.20067	-0.20067
T cells	CD8 T	Transcription Factor	BRCA1	0	0.211514	-0.211514
T cells	CD8 T	Transcription Factor	FOXO3	0	0.225414	-0.225414
T cells	CD8 T	Transcription Factor	IRF3	0.102581	0.336918	-0.234338
T cells	CD8 T	Transcription Factor	STAT4	0	0.240539	-0.240539
T cells	CD8 T	Transcription Factor	JUN	0	0.249424	-0.249424
T cells	CD8 T	Transcription Factor	PML	0	0.250947	-0.250947
T cells	CD8 T	Transcription Factor	CIITA	0	0.253483	-0.253483
T cells	CD8 T	Transcription Factor	EGR1	0.00629751	0.272172	-0.265875
T cells	CD8 T	Transcription Factor	ATF4	0	0.267089	-0.267089
T cells	CD8 T	Transcription Factor	HDAC2	0	0.267935	-0.267935
T cells	CD8 T	Transcription Factor	STAT3	0	0.274249	-0.274249
T cells	CD8 T	Transcription Factor	TP53	0	0.274517	-0.274517
T cells	CD8 T	Transcription Factor	CREB5	0	0.291635	-0.291635
T cells	CD8 T	Transcription Factor	STAT1	0	0.317806	-0.317806
T cells	CD8 T	Transcription Factor	NFKBIA	0	0.324695	-0.324695
T cells	CD8 T	Transcription Factor	USF1	0	0.33267	-0.33267
T cells	CD8 T	Transcription Factor	SPI1	0	0.339945	-0.339945
T cells	CD8 T	Transcription Factor	YY1	0	0.358807	-0.358807
T cells	CD8 T	Transcription Factor	SP1	0	0.388114	-0.388114
T cells	CD8 T	Transcription Factor	NFKB1	0	0.407406	-0.407406
T cells	CD8 T	Transcription Factor	RELA	0	0.41174	-0.41174
T cells	CD8 T	Transcription Factor	IRF1	0	0.414416	-0.414416
T cells	Treg	Pathway	CHOLESTEROL_HOMEOSTASIS	0.144132	0	0.144132
T cells	Treg	Pathway	WNT_BETA_CATENIN_SIGNALING	0.0193156	0	0.0193156
T cells	Treg	Pathway	SPERMATOGENESIS	0.0152731	0	0.0152731
T cells	Treg	Pathway	E2F_TARGETS	0.0125805	0	0.0125805
T cells	Treg	Pathway	UV_RESPONSE_UP	0.00203933	0	0.00203933
T cells	Treg	Pathway	TNFA_SIGNALING_VIA_NFKB	0	0	0
T cells	Treg	Pathway	HYPOXIA	0	0	0
T cells	Treg	Pathway	MITOTIC_SPINDLE	0	0	0
T cells	Treg	Pathway	TGF_BETA_SIGNALING	0	0	0
T cells	Treg	Pathway	DNA_REPAIR	0	0	0
T cells	Treg	Pathway	G2M_CHECKPOINT	0	0	0
T cells	Treg	Pathway	APOPTOSIS	0	0	0
T cells	Treg	Pathway	NOTCH_SIGNALING	0	0	0
T cells	Treg	Pathway	ADIPOGENESIS	0	0	0
T cells	Treg	Pathway	ESTROGEN_RESPONSE_EARLY	0	0	0
T cells	Treg	Pathway	ESTROGEN_RESPONSE_LATE	0	0	0
T cells	Treg	Pathway	ANDROGEN_RESPONSE	0	0	0
T cells	Treg	Pathway	MYOGENESIS	0	0	0
T cells	Treg	Pathway	PROTEIN_SECRETION	0	0	0
T cells	Treg	Pathway	INTERFERON_ALPHA_RESPONSE	0	0	0
T cells	Treg	Pathway	INTERFERON_GAMMA_RESPONSE	0	0	0
T cells	Treg	Pathway	APICAL_JUNCTION	0	0	0
T cells	Treg	Pathway	APICAL_SURFACE	0	0	0
T cells	Treg	Pathway	HEDGEHOG_SIGNALING	0	0	0
T cells	Treg	Pathway	COMPLEMENT	0	0	0
T cells	Treg	Pathway	UNFOLDED_PROTEIN_RESPONSE	0	0	0
T cells	Treg	Pathway	PI3K_AKT_MTOR_SIGNALING	0	0	0
T cells	Treg	Pathway	MTORC1_SIGNALING	0	0	0
T cells	Treg	Pathway	MYC_TARGETS_V1	0	0	0
T cells	Treg	Pathway	MYC_TARGETS_V2	0	0	0
T cells	Treg	Pathway	EPITHELIAL_MESENCHYMAL_TRANSITION	0	0	0
T cells	Treg	Pathway	INFLAMMATORY_RESPONSE	0	0	0
T cells	Treg	Pathway	XENOBIOTIC_METABOLISM	0	0	0
T cells	Treg	Pathway	FATTY_ACID_METABOLISM	0	0	0
T cells	Treg	Pathway	OXIDATIVE_PHOSPHORYLATION	0	0	0
T cells	Treg	Pathway	GLYCOLYSIS	0	0	0
T cells	Treg	Pathway	REACTIVE_OXYGEN_SPECIES_PATHWAY	0	0	0
T cells	Treg	Pathway	P53_PATHWAY	0	0	0
T cells	Treg	Pathway	UV_RESPONSE_DN	0	0	0
T cells	Treg	Pathway	ANGIOGENESIS	0	0	0
T cells	Treg	Pathway	HEME_METABOLISM	0	0	0
T cells	Treg	Pathway	COAGULATION	0	0	0
T cells	Treg	Pathway	IL2_STAT5_SIGNALING	0	0	0
T cells	Treg	Pathway	BILE_ACID_METABOLISM	0	0	0
T cells	Treg	Pathway	PEROXISOME	0	0	0
T cells	Treg	Pathway	ALLOGRAFT_REJECTION	0	0	0
T cells	Treg	Pathway	KRAS_SIGNALING_UP	0	0	0
T cells	Treg	Pathway	KRAS_SIGNALING_DN	0	0	0
T cells	Treg	Pathway	PANCREAS_BETA_CELLS	0	0	0
T cells	Treg	Pathway	IL6_JAK_STAT3_SIGNALING	0	0.00737675	-0.00737675
T cells	Treg	Transcription Factor	EGR1	0.0341769	0	0.0341769
T cells	Treg	Transcription Factor	ERG	0.0171155	0	0.0171155
T cells	Treg	Transcription Factor	ABL1	0	0	0
T cells	Treg	Transcription Factor	AHR	0	0	0
T cells	Treg	Transcription Factor	AR	0	0	0
T cells	Treg	Transcription Factor	ATF1	0	0	0
T cells	Treg	Transcription Factor	ATF2	0	0	0
T cells	Treg	Transcription Factor	ATF3	0	0	0
T cells	Treg	Transcription Factor	ATF4	0	0	0
T cells	Treg	Transcription Factor	ATF6	0	0	0
T cells	Treg	Transcription Factor	ATM	0	0	0
T cells	Treg	Transcription Factor	BCL6	0	0	0
T cells	Treg	Transcription Factor	BRCA1	0	0	0
T cells	Treg	Transcription Factor	CDX2	0	0	0
T cells	Treg	Transcription Factor	CEBPA	0	0	0
T cells	Treg	Transcription Factor	CEBPB	0	0	0
T cells	Treg	Transcription Factor	CIITA	0	0	0
T cells	Treg	Transcription Factor	CREB1	0	0	0
T cells	Treg	Transcription Factor	CREBBP	0	0	0
T cells	Treg	Transcription Factor	CREM	0	0	0
T cells	Treg	Transcription Factor	CTCF	0	0	0
T cells	Treg	Transcription Factor	CTNNB1	0	0	0
T cells	Treg	Transcription Factor	DDIT3	0	0	0
T cells	Treg	Transcription Factor	DNMT1	0	0	0
T cells	Treg	Transcription Factor	E2F1	0	0	0
T cells	Treg	Transcription Factor	E2F3	0	0	0
T cells	Treg	Transcription Factor	E2F4	0	0	0
T cells	Treg	Transcription Factor	ELK1	0	0	0
T cells	Treg	Transcription Factor	EP300	0	0	0
T cells	Treg	Transcription Factor	ESR1	0	0	0
T cells	Treg	Transcription Factor	ETS1	0	0	0
T cells	Treg	Transcription Factor	ETS2	0	0	0
T cells	Treg	Transcription Factor	ETV4	0	0	0
T cells	Treg	Transcription Factor	EZH2	0	0	0
T cells	Treg	Transcription Factor	FLI1	0	0	0
T cells	Treg	Transcription Factor	FOS	0	0	0
T cells	Treg	Transcription Factor	FOXA1	0	0	0
T cells	Treg	Transcription Factor	FOXO1	0	0	0
T cells	Treg	Transcription Factor	FOXO3	0	0	0
T cells	Treg	Transcription Factor	GATA1	0	0	0
T cells	Treg	Transcription Factor	GATA3	0	0	0
T cells	Treg	Transcription Factor	GLI1	0	0	0
T cells	Treg	Transcription Factor	HDAC1	0	0	0
T cells	Treg	Transcription Factor	HDAC2	0	0	0
T cells	Treg	Transcription Factor	HDAC4	0	0	0
T cells	Treg	Transcription Factor	HDAC9	0	0	0
T cells	Treg	Transcription Factor	HIF1A	0	0	0
T cells	Treg	Transcription Factor	HNF4A	0	0	0
T cells	Treg	Transcription Factor	HSF1	0	0	0
T cells	Treg	Transcription Factor	ING4	0	0	0
T cells	Treg	Transcription Factor	IRF1	0	0	0
T cells	Treg	Transcription Factor	IRF3	0	0	0
T cells	Treg	Transcription Factor	JUN	0	0	0
T cells	Treg	Transcription Factor	JUND	0	0	0
T cells	Treg	Transcription Factor	KAT2B	0	0	0
T cells	Treg	Transcription Factor	KLF2	0	0	0
T cells	Treg	Transcription Factor	KLF4	0	0	0
T cells	Treg	Transcription Factor	LEF1	0	0	0
T cells	Treg	Transcription Factor	MITF	0	0	0
T cells	Treg	Transcription Factor	MTA1	0	0	0
T cells	Treg	Transcription Factor	MYB	0	0	0
T cells	Treg	Transcription Factor	MYC	0	0	0
T cells	Treg	Transcription Factor	MYCN	0	0	0
T cells	Treg	Transcription Factor	NF1	0	0	0
T cells	Treg	Transcription Factor	NFE2L2	0	0	0
T cells	Treg	Transcription Factor	NFIC	0	0	0
T cells	Treg	Transcription Factor	NFKB1	0	0	0
T cells	Treg	Transcription Factor	NFKBIA	0	0	0
T cells	Treg	Transcription Factor	NFYA	0	0	0
T cells	Treg	Transcription Factor	NPM1	0	0	0
T cells	Treg	Transcription Factor	NR1I2	0	0	0
T cells	Treg	Transcription Factor	NR3C1	0	0	0
T cells	Treg	Transcription Factor	NRF1	0	0	0
T cells	Treg	Transcription Factor	PAX5	0	0	0
T cells	Treg	Transcription Factor	PGR	0	0	0
T cells	Treg	Transcription Factor	PML	0	0	0
T cells	Treg	Transcription Factor	POU2F1	0	0	0
T cells	Treg	Transcription Factor	PPARA	0	0	0
T cells	Treg	Transcription Factor	PPARG	0	0	0
T cells	Treg	Transcription Factor	PTTG1	0	0	0
T cells	Treg	Transcription Factor	RARA	0	0	0
T cells	Treg	Transcription Factor	RB1	0	0	0
T cells	Treg	Transcription Factor	REL	0	0	0
T cells	Treg	Transcription Factor	RELA	0	0	0
T cells	Treg	Transcription Factor	RFX1	0	0	0
T cells	Treg	Transcription Factor	RFX5	0	0	0
T cells	Treg	Transcription Factor	RFXANK	0	0	0
T cells	Treg	Transcription Factor	RFXAP	0	0	0
T cells	Treg	Transcription Factor	RUNX1	0	0	0
T cells	Treg	Transcription Factor	RUNX3	0	0	0
T cells	Treg	Transcription Factor	SIRT1	0	0	0
T cells	Treg	Transcription Factor	SMAD4	0	0	0
T cells	Treg	Transcription Factor	SP1	0	0	0
T cells	Treg	Transcription Factor	SP3	0	0	0
T cells	Treg	Transcription Factor	SPI1	0	0	0
T cells	Treg	Transcription Factor	SREBF1	0	0	0
T cells	Treg	Transcription Factor	SREBF2	0	0	0
T cells	Treg	Transcription Factor	SRF	0	0	0
T cells	Treg	Transcription Factor	STAT1	0	0	0
T cells	Treg	Transcription Factor	STAT3	0	0	0
T cells	Treg	Transcription Factor	TBP	0	0	0
T cells	Treg	Transcription Factor	TCF4	0	0	0
T cells	Treg	Transcription Factor	TFAP2A	0	0	0
T cells	Treg	Transcription Factor	TP53	0	0	0
T cells	Treg	Transcription Factor	TP63	0	0	0
T cells	Treg	Transcription Factor	TP73	0	0	0
T cells	Treg	Transcription Factor	TWIST1	0	0	0
T cells	Treg	Transcription Factor	TWIST2	0	0	0
T cells	Treg	Transcription Factor	USF1	0	0	0
T cells	Treg	Transcription Factor	USF2	0	0	0
T cells	Treg	Transcription Factor	VDR	0	0	0
T cells	Treg	Transcription Factor	VHL	0	0	0
T cells	Treg	Transcription Factor	WT1	0	0	0
T cells	Treg	Transcription Factor	XBP1	0	0	0
T cells	Treg	Transcription Factor	YBX1	0	0	0
T cells	Treg	Transcription Factor	YY1	0	0	0
T cells	Treg	Transcription Factor	CEBPD	0	0	0
T cells	Treg	Transcription Factor	ESR2	0	0	0
T cells	Treg	Transcription Factor	FOXM1	0	0	0
T cells	Treg	Transcription Factor	HMGA1	0	0	0
T cells	Treg	Transcription Factor	KLF6	0	0	0
T cells	Treg	Transcription Factor	NFYB	0	0	0
T cells	Treg	Transcription Factor	NFYC	0	0	0
T cells	Treg	Transcription Factor	NR1H4	0	0	0
T cells	Treg	Transcription Factor	SATB1	0	0	0
T cells	Treg	Transcription Factor	TBX21	0	0	0
T cells	Treg	Transcription Factor	ARNT	0	0.0105954	-0.0105954
T cells	Treg	Transcription Factor	SMAD3	0	0.0305463	-0.0305463
T cells	Treg	Transcription Factor	FOSL2	0	0.0406739	-0.0406739
T cells	Treg	Transcription Factor	STAT6	0	0.0728394	-0.0728394
T cells	Treg	Transcription Factor	HDAC3	0	0.122197	-0.122197
T cells	Treg	Transcription Factor	PARP1	0	0.145541	-0.145541
