# Supplementary material for: Investigating Cellular Trajectories in the Severity of COVID-19 and Their Transcriptional Programs Using Machine Learning Approaches
Source: Genes (Basel). 2021 Apr 24;12(5):635. doi: 10.3390/genes12050635 (PMC8145325; doi:10.3390/genes12050635)
Supplement: Supplementary file 1 [file genes-12-00635-s001.zip › Supplementary Materials/Table_S1.xlsx]

## Sheet: Sheet1
Cell type	Trajectory	Lineage	Number of healthy cells	Number of moderate/severe cells	Fold-change	p-value
Macrophages	H→M	curve2*	6,370	2,168	0.37	9.52e-142
		curve1	6,831	1,752	0.22	2.84e-47
		curve4	5,209	1,012	0.24	9.15e-10
		curve3	13,340	1,703	-0.06	1
	H→S	curve2*	10,492	19,798	0.94	0
		curve3	10,454	10,970	0.78	0
		curve1	11,504	8,961	0.44	0
		curve5	11,388	6,288	0.3	1.8e-223
		curve4	11,901	5,912	0.23	5.54e-100
		curve6	7,840	2,648	0.11	3.7e-18
T cells	H→M	curve2*	414	1,524	0.47	3.66e-27
		curve4	858	1,040	-0.19	1
		curve5	415	654	-0.28	1
		curve1	845	1,038	-0.28	1
		curve3	784	898	-0.36	1
	H→S	curve5*	237	975	0.56	1.74e-20
		curve3	279	1,037	0.3	5.15e-08
		curve2	528	1,734	0.09	0.0051
		curve1	346	1,405	0.12	0.0152
		curve6	359	1,211	-0.03	0.833
		curve4	474	1,118	-0.12	0.998
